# Supplementary material for: Genetic diversity of SAD and FAD genes responsible for the fatty acid composition in flax cultivars and lines
Source: BMC Plant Biol. 2020 Oct 14;20(Suppl 1):301. doi: 10.1186/s12870-020-02499-w (PMC7557025; doi:10.1186/s12870-020-02499-w)
Supplement: Supplementary file 2 — Additional file 2. Polymorphisms of SAD1, SAD2, FAD2A, FAD2B, FAD3A, and FAD3B genes identified in 84 flax cultivars and lines using VarScan. [file 12870_2020_2499_MOESM2_ESM.xlsx]

## Sheet: SNP table
Additional file 2. Polymorphisms of SAD1, SAD2, FAD2A, FAD2B, FAD3A, and FAD3B genes identified in 84 flax cultivars and lines using VarScan.
Numbers of flax cultivars and lines are arranged horizontally and correspond to those in Additional file 1. Alt. cov - the number of reads corresponding to an alternative allele, Ref. cov - the number of reads corresponding to the reference allele, Alt. ratio = Alt. cov / (Alt. cov + Ref. cov).
					A317				A9				A20				A74				A14				A68				A60				A30				A45				A46				A6				A47
Gene	Chromosome	Site	Reference allele	Alternative allele	Alt. cov	Ref. cov	Alt. ratio		Alt. cov	Ref. cov	Alt. ratio		Alt. cov	Ref. cov	Alt. ratio		Alt. cov	Ref. cov	Alt. ratio		Alt. cov	Ref. cov	Alt. ratio		Alt. cov	Ref. cov	Alt. ratio		Alt. cov	Ref. cov	Alt. ratio		Alt. cov	Ref. cov	Alt. ratio		Alt. cov	Ref. cov	Alt. ratio		Alt. cov	Ref. cov	Alt. ratio		Alt. cov	Ref. cov	Alt. ratio		Alt. cov
FAD2A	CP027619.1	5295381	A	G	0	0			14	20	0.411765		0	0			9	11	0.45		21	17	0.552632		29	23	0.557692		0	0			21	25	0.456522		18	18	0.5		10	17	0.37037		66	74	0.471429		8
FAD2A	CP027619.1	5295406	T	A	0	0			16	17	0.484848		0	0			11	9	0.55		21	17	0.552632		29	23	0.557692		0	0			21	25	0.456522		18	18	0.5		10	17	0.37037		67	73	0.478571		10
FAD2A	CP027619.1	5295424	T	C	0	0			16	17	0.484848		0	0			11	9	0.55		21	17	0.552632		29	23	0.557692		0	0			20	25	0.444444		18	18	0.5		10	17	0.37037		68	72	0.485714		10
FAD2A	CP027619.1	5295674	G	A	0	0			0	34	0		0	0			0	20	0		0	38	0		0	52	0		0	0			0	46	0		0	35	0		0	28	0		0	142	0		0
FAD2A	CP027619.1	5295692	T	C	9	2	0.818182		1	35	0.0277778		0	0			0	20	0		2	38	0.05		2	52	0.037037		2	8	0.2		2	52	0.037037		3	38	0.0731707		3	28	0.0967742		1	142	0.00699301		0
FAD2A	CP027619.1	5295692	T	G	9	2	0.818182		1	35	0.0277778		0	0			0	20	0		2	38	0.05		2	52	0.037037		2	8	0.2		2	52	0.037037		3	38	0.0731707		3	28	0.0967742		1	142	0.00699301		0
FAD2A	CP027619.1	5295775	C	T	11	6	0.647059		23	28	0.45098		33	44	0.428571		7	6	0.538462		39	59	0.397959		14	24	0.368421		0	0			41	43	0.488095		20	32	0.384615		12	17	0.413793		16	28	0.363636		29
FAD2A	CP027619.1	5295796	C	T	11	6	0.647059		22	28	0.44		35	42	0.454545		7	6	0.538462		39	59	0.397959		14	24	0.368421		0	0			40	44	0.47619		18	32	0.36		12	16	0.428571		18	25	0.418605		26
FAD2A	CP027619.1	5296093	A	C	79	0	1		91	0	1		128	0	1		55	0	1		154	0	1		63	0	1		47	0	1		110	1	0.990991		94	0	1		76	0	1		90	0	1		97
FAD2A	CP027619.1	5296102	G	A	29	50	0.367089		43	47	0.477778		64	60	0.516129		29	27	0.517857		73	79	0.480263		30	31	0.491803		24	23	0.510638		61	50	0.54955		49	44	0.526882		36	40	0.473684		53	37	0.588889		40
FAD2A	CP027619.1	5296145	C	T	57	77	0.425373		35	43	0.448718		43	63	0.40566		42	34	0.552632		50	57	0.46729		27	29	0.482143		41	43	0.488095		25	24	0.510204		35	51	0.406977		47	49	0.489583		38	50	0.431818		26
FAD2A	CP027619.1	5296153	A	G	2	130	0.0151515		0	72	0		1	108	0.00917431		1	79	0.0125		0	105	0		0	54	0		0	84	0		0	51	0		0	86	0		0	97	0		0	86	0		0
FAD2A	CP027619.1	5296175	C	T	2	137	0.0143885		0	82	0		0	109	0		0	84	0		1	115	0.00862069		0	55	0		0	88	0		0	57	0		0	95	0		0	106	0		2	89	0.021978		0
FAD2A	CP027619.1	5296277	T	A	44	65	0.40367		25	33	0.431034		33	52	0.388235		35	32	0.522388		38	49	0.436782		18	24	0.428571		29	33	0.467742		19	23	0.452381		29	41	0.414286		37	40	0.480519		27	40	0.402985		24
FAD2A	CP027619.1	5296364	G	A	120	241	0.33241		141	256	0.355164		116	226	0.339181		180	190	0.486486		101	122	0.452915		96	162	0.372093		76	151	0.334802		71	188	0.274131		112	355	0.239829		141	263	0.34901		149	281	0.346512		103
FAD2A	CP027619.1	5296383	C	A	85	94	0.47486		98	104	0.485149		72	81	0.470588		123	111	0.525641		69	69	0.5		79	78	0.503185		45	64	0.412844		61	78	0.438849		75	76	0.496689		111	88	0.557789		127	120	0.51417		86
FAD2A	CP027619.1	5296454	T	C	90	87	0.508475		97	104	0.482587		72	77	0.483221		106	124	0.46087		70	68	0.507246		77	78	0.496774		65	45	0.590909		72	66	0.521739		75	73	0.506757		84	115	0.422111		117	130	0.473684		76
FAD2A	CP027619.1	5296483	C	T	0	178	0		4	198	0.019802		4	146	0.0266667		1	226	0.00440529		63	74	0.459854		76	79	0.490323		57	53	0.518182		4	133	0.0291971		74	75	0.496644		83	115	0.419192		2	247	0.00803213		38
FAD2A	CP027619.1	5296658	C	T	62	115	0.350282		35	155	0.184211		41	105	0.280822		29	189	0.133028		45	86	0.343511		39	116	0.251613		34	74	0.314815		44	91	0.325926		41	106	0.278912		56	132	0.297872		50	187	0.21097		60
FAD2A	CP027619.1	5296705	C	A	0	13	0		0	74	0		19	9	0.678571		74	60	0.552239		0	0			6	51	0.105263		0	13	0		14	17	0.451613		21	16	0.567568		23	33	0.410714		51	49	0.51		15
FAD2A	CP027619.1	5296828	A	C	7	6	0.538462		38	39	0.493506		29	1	0.966667		136	0	1		0	0			24	35	0.40678		4	9	0.307692		32	0	1		37	0	1		60	1	0.983607		96	6	0.941176		33
SAD1	CP027620.1	2257110	A	G	262	120	0.685864		61	39	0.61		67	40	0.626168		62	46	0.574074		43	47	0.477778		57	38	0.6		70	47	0.598291		68	33	0.673267		41	57	0.418367		49	59	0.453704		84	47	0.641221		67
SAD1	CP027620.1	2257262	G	T	2	377	0.00527704		0	97	0		0	99	0		1	97	0.0102041		1	69	0.0142857		0	95	0		0	116	0		0	98	0		0	66	0		1	83	0.0119048		1	131	0.00757576		50
SAD1	CP027620.1	2257330	A	G	0	381	0		0	97	0		0	95	0		0	92	0		0	68	0		0	100	0		0	112	0		0	98	0		0	64	0		1	82	0.0120482		0	133	0		41
SAD1	CP027620.1	2257353	T	C	0	388	0		0	98	0		0	101	0		0	96	0		0	69	0		0	98	0		0	108	0		1	102	0.00970874		0	65	0		1	83	0.0119048		0	134	0		46
SAD1	CP027620.1	2257612	T	C	1	140	0.0070922		0	78	0		1	78	0.0126582		2	97	0.020202		2	51	0.0377358		2	102	0.0192308		1	84	0.0117647		3	80	0.0361446		1	74	0.0133333		3	87	0.0333333		1	97	0.0102041		20
SAD1	CP027620.1	2257897	T	C	0	141	0		0	74	0		1	75	0.0131579		1	96	0.0103093		1	52	0.0188679		0	105	0		1	85	0.0116279		0	81	0		0	75	0		4	83	0.045977		2	93	0.0210526		18
SAD1	CP027620.1	2258289	C	G	0	198	0		0	57	0		0	82	0		0	86	0		0	79	0		0	87	0		0	54	0		0	78	0		0	84	0		0	113	0		0	103	0		0
SAD1	CP027620.1	2258690	G	A	0	961	0		0	122	0		0	207	0		0	203	0		0	183	0		0	191	0		1	158	0.00628931		0	203	0		0	202	0		0	215	0		0	270	0		0
SAD1	CP027620.1	2258884	T	A	0	225	0		0	128	0		0	113	0		0	117	0		0	97	0		0	107	0		1	94	0.0105263		0	96	0		0	102	0		0	121	0		7	140	0.047619		0
SAD1	CP027620.1	2258938	C	G	0	224	0		0	128	0		1	111	0.00892857		0	116	0		0	96	0		0	106	0		0	93	0		2	93	0.0210526		0	102	0		3	118	0.0247934		0	147	0		41
SAD1	CP027620.1	2258941	T	C	0	224	0		0	128	0		1	112	0.00884956		0	116	0		0	96	0		0	108	0		0	94	0		1	94	0.0105263		0	102	0		3	117	0.025		0	147	0		41
SAD1	CP027620.1	2258942	T	G	0	224	0		1	127	0.0078125		1	112	0.00884956		0	116	0		0	96	0		0	108	0		0	94	0		1	94	0.0105263		0	102	0		3	117	0.025		0	147	0		41
SAD1	CP027620.1	2258980	T	C	0	225	0		1	127	0.0078125		1	110	0.00900901		0	117	0		1	95	0.0104167		0	108	0		0	94	0		0	94	0		0	104	0		3	117	0.025		0	147	0		41
SAD1	CP027620.1	2260202	T	G	1	169	0.00588235		1	92	0.0107527		0	96	0		1	99	0.01		2	84	0.0232558		0	111	0		3	75	0.0384615		1	110	0.00900901		0	120	0		59	71	0.453846		6	195	0.0298507		54
SAD2	CP027621.1	17364596	T	C	0	332	0		0	82	0		3	76	0.0379747		4	131	0.0296296		11	106	0.0940171		0	116	0		0	104	0		10	93	0.0970874		0	95	0		0	116	0		0	165	0		0
SAD2	CP027621.1	17364693	GA	G	1	328	0.00303951		2	80	0.0243902		0	79	0		1	131	0.00757576		1	113	0.00877193		2	113	0.0173913		1	103	0.00961538		2	96	0.0204082		1	92	0.0107527		0	114	0		1	160	0.00621118		2
SAD2	CP027621.1	17364707	A	AG	0	336	0		0	82	0		1	77	0.0128205		0	133	0		0	117	0		0	118	0		1	104	0.00952381		0	103	0		0	94	0		2	114	0.0172414		0	167	0		0
SAD2	CP027621.1	17365111	T	G	0	35	0		1	42	0.0232558		2	37	0.0512821		0	26	0		7	26	0.212121		0	30	0		0	0			6	36	0.142857		1	37	0.0263158		0	25	0		1	57	0.0172414		0
SAD2	CP027621.1	17365164	T	C	36	0	1		43	0	1		38	0	1		28	0	1		34	1	0.971429		30	0	1		0	0			45	0	1		38	0	1		24	0	1		57	0	1		43
SAD2	CP027621.1	17365879	G	A	0	125	0		0	94	0		5	67	0.0694444		2	111	0.0176991		9	82	0.0989011		0	116	0		0	90	0		9	104	0.079646		1	103	0.00961538		0	127	0		0	131	0		0
SAD2	CP027621.1	17365901	G	A	0	124	0		0	94	0		5	67	0.0694444		2	111	0.0176991		9	81	0.1		0	116	0		0	92	0		9	104	0.079646		1	103	0.00961538		0	128	0		1	130	0.00763359		0
SAD2	CP027621.1	17367074	C	T	0	115	0		0	71	0		4	76	0.05		1	78	0.0126582		12	57	0.173913		0	79	0		0	74	0		7	67	0.0945946		0	81	0		4	91	0.0421053		0	102	0		0
SAD2	CP027621.1	17367077	G	T	0	115	0		1	73	0.0135135		4	76	0.05		1	80	0.0123457		12	57	0.173913		0	80	0		0	74	0		8	67	0.106667		0	82	0		4	92	0.0416667		0	102	0		0
SAD2	CP027621.1	17367383	G	T	3	291	0.0102041		2	96	0.0204082		3	64	0.0447761		2	66	0.0294118		1	44	0.0222222		0	79	0		0	77	0		79	12	0.868132		0	52	0		1	84	0.0117647		0	120	0		1
SAD2	CP027621.1	17367432	G	T	0	312	0		0	100	0		0	72	0		0	66	0		0	46	0		0	80	0		0	81	0		0	100	0		1	50	0.0196078		0	91	0		0	131	0		0
SAD2	CP027621.1	17367600	C	A	1	304	0.00327869		0	98	0		0	71	0		0	70	0		0	47	0		0	80	0		0	80	0		0	95	0		0	53	0		0	91	0		0	127	0		0
SAD2	CP027621.1	17367655	AG	A	3	303	0.00980392		1	97	0.0102041		2	69	0.028169		3	65	0.0441176		0	46	0		3	77	0.0375		1	78	0.0126582		2	93	0.0210526		0	53	0		1	89	0.0111111		1	125	0.00793651		1
SAD2	CP027621.1	17367699	C	T	82	238	0.25625		32	69	0.316832		30	77	0.280374		18	69	0.206897		21	64	0.247059		30	51	0.37037		28	56	0.333333		29	67	0.302083		16	83	0.161616		32	91	0.260163		45	83	0.351562		27
FAD3B	CP027622.1	1034246	CTCG	C	0	276	0		2	476	0.0041841		0	128	0		0	427	0		0	0			0	471	0		0	531	0		0	329	0		1	148	0.00671141		2	562	0.0035461		2	569	0.00350263		0
FAD3B	CP027622.1	1034246	CTCG	CTCATCG	0	276	0		2	476	0.0041841		0	128	0		0	427	0		0	0			0	471	0		0	531	0		0	329	0		1	148	0.00671141		2	562	0.0035461		2	569	0.00350263		0
FAD3B	CP027622.1	1034249	G	A	0	276	0		24	451	0.0505263		0	128	0		0	429	0		0	0			2	468	0.00425532		1	529	0.00188679		11	319	0.0333333		53	95	0.358108		196	369	0.346903		206	362	0.362676		0
FAD3B	CP027622.1	1034290	AAATTACTAACATCTTTCCTGATTTATACCAT	A	0	275	0		0	478	0		0	130	0		0	428	0		0	0			0	469	0		0	528	0		0	330	0		0	149	0		0	567	0		0	570	0		0
FAD3B	CP027622.1	1034297	T	TAAC	0	275	0		23	456	0.0480167		2	128	0.0153846		1	429	0.00232558		0	0			1	469	0.00212766		0	528	0		11	320	0.0332326		56	93	0.375839		191	375	0.337456		209	362	0.366025		1
FAD3B	CP027622.1	1034310	G	A	0	274	0		27	449	0.0567227		2	128	0.0153846		1	427	0.00233645		0	0			2	466	0.0042735		0	528	0		12	317	0.0364742		56	93	0.375839		192	372	0.340426		212	358	0.37193		1
FAD3B	CP027622.1	1034320	A	C	0	274	0		27	451	0.0564854		1	125	0.00793651		1	426	0.00234192		0	0			2	466	0.0042735		0	528	0		11	319	0.0333333		56	92	0.378378		192	372	0.340426		212	356	0.373239		1
FAD3B	CP027622.1	1034328	A	G	0	275	0		0	481	0		0	127	0		0	430	0		0	0			0	470	0		0	528	0		0	331	0		0	149	0		0	569	0		0	572	0		0
FAD3B	CP027622.1	1034347	G	C	1	274	0.00363636		1	476	0.00209644		0	127	0		1	429	0.00232558		0	0			0	470	0		0	527	0		1	330	0.00302115		0	149	0		0	563	0		1	571	0.00174825		0
FAD3B	CP027622.1	1034358	G	A	1	274	0.00363636		1	479	0.00208333		0	128	0		0	426	0		0	0			0	466	0		1	524	0.00190476		0	330	0		0	149	0		0	568	0		0	572	0		0
FAD3B	CP027622.1	1034367	G	A	0	274	0		0	476	0		0	129	0		0	426	0		0	0			1	465	0.00214592		1	528	0.00189036		0	327	0		0	148	0		0	569	0		1	571	0.00174825		0
FAD3B	CP027622.1	1034369	G	A	0	274	0		0	479	0		0	128	0		0	427	0		0	0			0	467	0		0	530	0		0	329	0		0	147	0		1	568	0.00175747		0	570	0		0
FAD3B	CP027622.1	1034389	A	G	0	274	0		28	446	0.0590717		1	127	0.0078125		1	425	0.00234742		0	0			1	466	0.00214133		0	532	0		12	316	0.0365854		55	94	0.369128		190	375	0.336283		207	362	0.363796		0
FAD3B	CP027622.1	1034416	G	A	0	279	0		0	485	0		0	128	0		0	438	0		0	0			1	471	0.00211864		0	538	0		1	329	0.0030303		0	149	0		0	578	0		1	573	0.00174216		1
FAD3B	CP027622.1	1034451	G	A	0	276	0		0	485	0		0	130	0		0	437	0		0	0			2	470	0.00423729		0	540	0		0	337	0		1	153	0.00649351		0	578	0		0	585	0		0
FAD3B	CP027622.1	1034487	A	G	0	272	0		0	477	0		0	125	0		1	425	0.00234742		0	0			0	465	0		0	524	0		0	329	0		0	147	0		1	560	0.00178253		0	566	0		0
FAD3B	CP027622.1	1034494	G	A	0	272	0		1	476	0.00209644		0	125	0		0	427	0		0	0			2	462	0.00431034		0	526	0		11	317	0.0335366		0	148	0		1	561	0.00177936		32	534	0.0565371		1
FAD3B	CP027622.1	1034523	G	A	0	276	0		0	485	0		0	131	0		1	434	0.00229885		0	0			1	467	0.00213675		1	529	0.00188679		12	326	0.035503		0	147	0		1	563	0.00177305		30	545	0.0521739		2
FAD3B	CP027622.1	1034526	C	A	0	276	0		0	487	0		0	132	0		0	435	0		0	0			0	469	0		1	529	0.00188679		12	324	0.0357143		0	148	0		1	562	0.0017762		30	544	0.0522648		1
FAD3B	CP027622.1	1034606	T	A	0	472	0		0	728	0		0	230	0		0	725	0		0	236	0		1	669	0.00149254		2	631	0.00315956		0	486	0		1	400	0.00249377		0	748	0		0	749	0		1
FAD3B	CP027622.1	1034873	G	A	1	185	0.00537634		1	200	0.00497512		0	93	0		0	271	0		1	242	0.00411523		0	174	0		0	81	0		6	134	0.0428571		1	227	0.00438596		0	177	0		4	159	0.0245399		0
FAD3B	CP027622.1	1034904	G	C	2	179	0.0110497		3	189	0.015625		0	93	0		5	254	0.019305		11	221	0.0474138		6	164	0.0352941		2	77	0.0253165		10	129	0.0719424		4	212	0.0185185		4	170	0.0229885		8	145	0.0522876		11
FAD3B	CP027622.1	1035028	A	G	19	181	0.095		49	322	0.132075		17	295	0.0544872		30	412	0.0678733		65	632	0.0932568		40	373	0.0968523		32	299	0.0966767		48	343	0.122762		29	452	0.0602911		30	411	0.0680272		45	430	0.0947368		73
FAD3B	CP027622.1	1035080	T	G	0	15	0		1	168	0.00591716		0	184	0		0	142	0		1	440	0.00226757		0	203	0		0	233	0		0	238	0		0	216	0		0	242	0		1	305	0.00326797		0
FAD3B	CP027622.1	1035116	A	G	0	15	0		0	171	0		0	190	0		0	145	0		1	456	0.00218818		1	205	0.00485437		0	238	0		0	243	0		1	217	0.00458716		1	242	0.00411523		1	313	0.00318471		0
FAD3B	CP027622.1	1035185	TA	T	1	13	0.0714286		51	100	0.337748		75	101	0.426136		50	79	0.387597		149	275	0.351415		68	122	0.357895		85	131	0.393519		74	132	0.359223		81	113	0.417526		82	142	0.366071		95	186	0.338078		96
FAD3B	CP027622.1	1035480	A	G	0	37	0		0	298	0		0	391	0		0	330	0		7	250	0.0272374		0	320	0		1	363	0.00274725		11	335	0.0317919		1	362	0.00275482		1	367	0.00271739		18	251	0.0669145		0
FAD3B	CP027622.1	1035621	A	C	0	36	0		0	293	0		0	388	0		0	327	0		5	248	0.0197628		0	317	0		1	356	0.00280112		13	317	0.0393939		0	357	0		1	359	0.00277778		26	237	0.0988593		0
FAD3B	CP027622.1	1035655	C	T	0	40	0		0	304	0		1	415	0.00240385		0	336	0		1	264	0.00377358		0	326	0		1	373	0.0026738		0	351	0		1	365	0.00273224		0	383	0		8	268	0.0289855		1
FAD3B	CP027622.1	1035674	T	G	0	42	0		3	312	0.00952381		1	410	0.00243309		1	337	0.00295858		7	261	0.0261194		5	319	0.0154321		5	377	0.013089		14	349	0.0385675		1	378	0.00263852		5	383	0.0128866		33	245	0.118705		2
FAD3B	CP027622.1	1036154	C	T	1	172	0.00578035		2	623	0.0032		0	368	0		0	535	0		0	692	0		0	398	0		0	237	0		13	916	0.0139935		1	609	0.00163934		1	472	0.00211416		19	1086	0.0171946		0
FAD3B	CP027622.1	1036162	G	A	0	173	0		2	624	0.00319489		0	368	0		1	532	0.00187617		0	695	0		1	396	0.00251889		0	238	0		16	909	0.0172973		0	608	0		1	472	0.00211416		20	1083	0.0181324		1
FAD3B	CP027622.1	1036195	G	T	0	173	0		1	635	0.00157233		0	371	0		0	538	0		0	699	0		0	401	0		0	239	0		0	932	0		0	612	0		2	474	0.00420168		0	1110	0		1
FAD3B	CP027622.1	1036249	T	C	62	156	0.284404		83	1196	0.0648944		34	1004	0.0327553		69	1130	0.057548		100	1364	0.068306		53	1036	0.0486685		20	619	0.0312989		146	1795	0.075219		84	1409	0.0562626		87	1202	0.0674942		186	2033	0.0838215		107
FAD3B	CP027622.1	1036342	T	G	2	48	0.04		0	643	0		2	661	0.00301659		2	657	0.0030349		1	764	0.00130719		0	681	0		3	390	0.00763359		42	963	0.041791		1	880	0.00113507		3	798	0.00374532		57	1049	0.0515371		1
FAD3B	CP027622.1	1036358	A	C	2	48	0.04		0	643	0		1	661	0.00151057		2	659	0.00302572		1	767	0.00130208		1	681	0.00146628		3	390	0.00763359		43	961	0.0428287		1	879	0.00113636		3	799	0.00374065		59	1049	0.0532491		1
FAD3B	CP027622.1	1036378	T	C	2	49	0.0392157		0	647	0		1	660	0.00151286		2	655	0.00304414		2	765	0.00260756		1	681	0.00146628		3	389	0.00765306		43	963	0.0427435		0	879	0		4	794	0.00501253		59	1049	0.0532491		0
FAD3B	CP027622.1	1036382	C	T	0	51	0		0	647	0		1	661	0.00151057		1	653	0.00152905		1	768	0.00130039		0	685	0		1	389	0.0025641		0	1005	0		0	875	0		1	796	0.00125471		0	1107	0		1
FAD3B	CP027622.1	1036473	AG	A	1	49	0.02		1	647	0.00154321		1	662	0.0015083		1	650	0.0015361		1	764	0.00130719		1	690	0.00144718		1	388	0.00257069		40	967	0.0397219		1	873	0.00114416		3	797	0.00375		55	1051	0.0497288		2
FAD3B	CP027622.1	1036488	G	A	1	49	0.02		0	648	0		1	662	0.0015083		2	651	0.00306279		1	765	0.00130548		0	691	0		1	388	0.00257069		42	963	0.041791		0	870	0		0	800	0		54	1052	0.0488246		2
FAD3B	CP027622.1	1036585	G	A	5	64	0.0724638		7	947	0.00733753		5	995	0.005		5	951	0.00523013		16	1136	0.0138889		3	976	0.00306435		2	788	0.00253165		7	1378	0.00505415		10	1337	0.0074239		4	1186	0.00336134		6	1453	0.00411241		3
FAD3B	CP027622.1	1036667	C	T	0	15	0		1	281	0.0035461		1	304	0.00327869		0	271	0		1	375	0.00265957		0	274	0		2	363	0.00547945		14	363	0.0371353		0	448	0		2	368	0.00540541		5	345	0.0142857		2
FAD3B	CP027622.1	1036702	G	A	0	15	0		0	282	0		0	310	0		2	270	0.00735294		0	384	0		0	275	0		0	362	0		0	375	0		0	451	0		0	369	0		0	355	0		1
FAD3B	CP027622.1	1036894	T	A	0	33	0		0	487	0		1	358	0.00278552		1	468	0.0021322		1	678	0.00147275		0	602	0		3	614	0.00486224		0	774	0		1	720	0.00138696		1	682	0.00146413		18	620	0.0282132		2
FAD3B	CP027622.1	1036993	A	G	0	20	0		1	178	0.00558659		0	49	0		0	179	0		3	278	0.0106762		0	313	0		2	236	0.00840336		3	378	0.00787402		1	241	0.00413223		0	297	0		10	248	0.0387597		2
FAD3B	CP027622.1	1037189	A	C	0	80	0		2	435	0.00457666		0	118	0		1	322	0.00309598		0	731	0		0	713	0		2	618	0.00322581		2	955	0.00208986		2	684	0.00291545		0	635	0		22	681	0.0312945		1
FAD3B	CP027622.1	1037464	T	C	0	51	0		0	240	0		0	64	0		0	136	0		0	431	0		1	381	0.0026178		1	346	0.00288184		0	545	0		0	408	0		1	296	0.003367		24	399	0.0567376		1
FAD3B	CP027622.1	1037476	T	G	0	51	0		0	242	0		0	65	0		0	135	0		0	435	0		0	382	0		0	350	0		0	550	0		0	412	0		1	294	0.00338983		26	401	0.0608899		1
FAD3B	CP027622.1	1037519	G	T	0	53	0		0	243	0		0	65	0		1	135	0.00735294		0	433	0		0	388	0		0	356	0		0	563	0		0	415	0		1	301	0.00331126		24	408	0.0555556		2
FAD3B	CP027622.1	1037536	C	CGTCTCTG	0	54	0		0	243	0		0	66	0		0	135	0		0	438	0		3	386	0.00771208		1	354	0.0028169		2	561	0.0035524		0	415	0		1	301	0.00331126		24	409	0.0554273		1
FAD3B	CP027622.1	1037557	T	C	0	53	0		0	244	0		0	66	0		0	138	0		1	443	0.00225225		0	388	0		0	356	0		0	566	0		0	416	0		1	303	0.00328947		26	410	0.059633		1
FAD3B	CP027622.1	1037563	C	T	0	54	0		0	243	0		0	66	0		0	138	0		0	445	0		0	390	0		2	356	0.00558659		0	567	0		0	417	0		1	302	0.00330033		25	410	0.0574713		2
FAD3B	CP027622.1	1037615	G	A	0	80	0		0	675	0		0	121	0		0	366	0		0	816	0		0	673	0		0	574	0		2	860	0.00232019		0	705	0		366	244	0.6		1	741	0.00134771		2
FAD3B	CP027622.1	1037689	G	A	0	27	0		0	412	0		0	55	0		0	218	0		0	375	0		0	266	0		0	208	0		0	294	0		1	265	0.0037594		1	292	0.00341297		0	302	0		0
FAD3B	CP027622.1	1037695	T	C	0	27	0		0	411	0		0	55	0		0	219	0		0	374	0		0	267	0		0	208	0		0	294	0		0	266	0		0	293	0		1	301	0.00331126		1
FAD3B	CP027622.1	1037716	G	A	0	27	0		1	411	0.00242718		0	55	0		0	218	0		1	373	0.0026738		0	265	0		0	207	0		0	295	0		0	266	0		1	292	0.00341297		0	302	0		0
FAD3B	CP027622.1	1037812	G	A	0	27	0		0	400	0		0	55	0		0	211	0		0	371	0		0	260	0		2	198	0.01		0	274	0		0	262	0		1	288	0.00346021		0	298	0		0
FAD3B	CP027622.1	1037835	TAC	T	0	27	0		0	408	0		0	55	0		0	215	0		0	372	0		0	265	0		0	206	0		0	287	0		0	264	0		0	291	0		0	300	0		0
FAD3B	CP027622.1	1037844	T	G	0	27	0		0	404	0		0	53	0		0	212	0		2	366	0.00543478		0	262	0		0	201	0		0	280	0		0	259	0		1	287	0.00347222		0	296	0		1
FAD3B	CP027622.1	1037853	T	A	0	27	0		0	418	0		0	55	0		0	225	0		0	383	0		0	270	0		0	203	0		0	292	0		0	265	0		1	303	0.00328947		0	306	0		0
FAD3B	CP027622.1	1037888	G	A	0	29	0		0	450	0		0	57	0		0	234	0		0	411	0		2	285	0.00696864		0	231	0		1	302	0.00330033		1	289	0.00344828		1	327	0.00304878		0	332	0		1
FAD3B	CP027622.1	1037928	G	T	0	27	0		0	385	0		0	51	0		0	210	0		0	356	0		0	254	0		0	200	0		0	258	0		1	252	0.00395257		0	283	0		0	291	0		1
FAD3B	CP027622.1	1037932	G	A	0	27	0		1	383	0.00260417		0	52	0		1	209	0.0047619		0	354	0		2	252	0.00787402		0	199	0		0	254	0		0	253	0		0	277	0		0	293	0		0
FAD3B	CP027622.1	1037937	G	C	0	27	0		0	391	0		0	52	0		0	208	0		0	357	0		0	254	0		0	200	0		0	261	0		0	256	0		1	282	0.00353357		0	295	0		0
FAD3B	CP027622.1	1037964	G	C	0	27	0		10	386	0.0252525		0	52	0		0	213	0		0	365	0		0	254	0		0	201	0		0	269	0		0	259	0		0	283	0		26	272	0.0872483		0
FAD3B	CP027622.1	1038124	A	G	0	0			3	67	0.0428571		1	40	0.0243902		5	56	0.0819672		8	97	0.0761905		7	77	0.0833333		0	30	0		3	109	0.0267857		14	97	0.126126		9	83	0.0978261		26	97	0.211382		11
FAD3B	CP027622.1	1038207	G	C	0	0			0	70	0		0	40	0		2	60	0.0322581		0	105	0		2	81	0.0240964		0	30	0		2	107	0.0183486		3	107	0.0272727		2	90	0.0217391		8	113	0.0661157		3
FAD3B	CP027622.1	1038279	C	T	0	0			0	68	0		1	38	0.025641		0	61	0		0	103	0		0	81	0		0	30	0		0	102	0		0	105	0		0	91	0		1	115	0.00862069		0
FAD3B	CP027622.1	1038320	T	C	0	0			0	73	0		0	44	0		0	64	0		0	112	0		0	88	0		0	31	0		0	109	0		0	121	0		0	101	0		0	127	0		0
FAD3B	CP027622.1	1038358	C	A	0	0			0	71	0		0	39	0		0	62	0		0	100	0		0	81	0		0	29	0		0	97	0		0	109	0		0	88	0		0	115	0		0
FAD3B	CP027622.1	1038433	G	A	0	0			0	71	0		0	40	0		0	63	0		0	104	0		0	82	0		0	29	0		0	106	0		0	113	0		0	90	0		0	120	0		0
FAD3A	CP027631.1	16089086	T	A	11	15	0.423077		53	52	0.504762		28	75	0.271845		40	49	0.449438		87	54	0.617021		46	51	0.474227		37	97	0.276119		101	61	0.623457		67	65	0.507576		72	77	0.483221		91	61	0.598684		108
FAD3A	CP027631.1	16089144	C	T	0	17	0		0	79	0		0	39	0		0	61	0		3	119	0.0245902		0	69	0		0	52	0		0	148	0		0	94	0		0	113	0		0	146	0		0
FAD3A	CP027631.1	16089208	ATTC	A	1	16	0.0588235		0	78	0		1	37	0.0263158		0	61	0		9	113	0.0737705		0	68	0		0	51	0		3	142	0.0206897		1	93	0.0106383		2	109	0.018018		1	144	0.00689655		1
FAD3A	CP027631.1	16089229	T	C	0	17	0		0	78	0		0	38	0		0	61	0		3	119	0.0245902		0	68	0		0	50	0		0	146	0		0	94	0		0	111	0		0	145	0		0
FAD3A	CP027631.1	16089401	A	G	0	17	0		0	76	0		0	38	0		0	60	0		3	118	0.0247934		0	66	0		0	52	0		1	144	0.00689655		0	92	0		2	106	0.0185185		1	144	0.00689655		0
FAD3A	CP027631.1	16089469	C	T	0	17	0		0	77	0		0	38	0		0	60	0		1	121	0.00819672		0	68	0		0	52	0		0	146	0		0	93	0		0	111	0		0	146	0		0
FAD3A	CP027631.1	16089585	T	G	0	13	0		1	115	0.00862069		0	65	0		0	102	0		0	176	0		0	149	0		0	112	0		1	216	0.00460829		0	188	0		0	260	0		0	221	0		1
FAD3A	CP027631.1	16089634	T	C	0	13	0		0	115	0		0	64	0		0	101	0		0	174	0		0	146	0		0	111	0		0	208	0		0	185	0		1	250	0.00398406		0	217	0		0
FAD3A	CP027631.1	16089655	C	G	0	13	0		0	112	0		0	62	0		0	99	0		0	168	0		0	142	0		0	106	0		0	206	0		0	183	0		2	246	0.00806452		1	213	0.0046729		0
FAD3A	CP027631.1	16089663	ATCTGAAG	A	0	13	0		0	114	0		0	64	0		0	100	0		0	172	0		0	145	0		0	106	0		0	208	0		0	184	0		1	248	0.00401606		0	217	0		0
FAD3A	CP027631.1	16089679	A	ATGACTTC	0	13	0		0	113	0		0	64	0		0	100	0		0	170	0		0	145	0		0	108	0		0	207	0		0	182	0		0	245	0		0	216	0		0
FAD3A	CP027631.1	16089698	T	G	0	13	0		0	110	0		0	64	0		0	100	0		0	169	0		0	145	0		1	106	0.00934579		0	205	0		0	181	0		0	243	0		0	215	0		0
FAD3A	CP027631.1	16089700	T	TTGCATAAATTTTA	0	13	0		0	108	0		0	64	0		0	99	0		0	172	0		0	144	0		0	107	0		0	205	0		0	182	0		0	243	0		0	215	0		0
FAD3A	CP027631.1	16089704	AG	A	0	13	0		0	109	0		0	63	0		0	100	0		0	168	0		0	145	0		0	104	0		0	204	0		0	181	0		0	240	0		1	214	0.00465116		0
FAD3A	CP027631.1	16089708	TA	T	0	13	0		0	108	0		0	62	0		0	99	0		0	168	0		0	142	0		1	102	0.00970874		0	199	0		1	175	0.00568182		0	240	0		0	213	0		0
FAD3A	CP027631.1	16089720	CTT	C	0	12	0		0	108	0		0	61	0		0	95	0		0	163	0		1	140	0.0070922		0	105	0		0	190	0		0	174	0		0	235	0		0	207	0		1
FAD3A	CP027631.1	16089726	T	TTAGATCTAACGA	0	13	0		1	108	0.00917431		0	61	0		0	97	0		1	163	0.00609756		0	133	0		0	103	0		0	190	0		1	174	0.00571429		0	224	0		0	209	0		0
FAD3A	CP027631.1	16089729	G	A	0	13	0		1	108	0.00917431		0	61	0		0	97	0		0	161	0		0	138	0		0	101	0		0	192	0		0	176	0		0	233	0		0	210	0		0
FAD3A	CP027631.1	16089741	GGA	G	0	12	0		0	104	0		0	58	0		0	90	0		0	158	0		0	132	0		1	94	0.0105263		0	187	0		1	167	0.00595238		0	224	0		0	205	0		1
FAD3A	CP027631.1	16089759	G	A	0	14	0		0	119	0		0	64	0		0	105	0		0	169	0		0	142	0		0	106	0		0	210	0		0	192	0		0	256	0		0	219	0		0
FAD3A	CP027631.1	16089763	C	T	0	14	0		1	120	0.00826446		0	59	0		0	108	0		0	168	0		0	139	0		0	107	0		0	216	0		1	194	0.00512821		0	257	0		0	223	0		0
FAD3A	CP027631.1	16089764	G	A	0	14	0		0	124	0		0	62	0		0	104	0		0	171	0		0	144	0		0	108	0		0	230	0		0	195	0		0	260	0		0	227	0		0
FAD3A	CP027631.1	16089783	C	T	0	12	0		0	110	0		0	67	0		1	100	0.00990099		0	171	0		0	144	0		0	107	0		0	215	0		0	193	0		1	255	0.00390625		0	218	0		1
FAD3A	CP027631.1	16089790	G	A	0	12	0		2	112	0.0175439		0	59	0		0	98	0		0	162	0		0	144	0		0	105	0		0	205	0		0	185	0		0	246	0		0	217	0		0
FAD3A	CP027631.1	16089794	G	A	1	12	0.0769231		0	110	0		0	59	0		0	92	0		0	163	0		0	142	0		0	102	0		0	206	0		0	178	0		0	244	0		0	213	0		0
FAD3A	CP027631.1	16089810	T	C	0	12	0		0	115	0		0	63	0		0	98	0		0	171	0		0	147	0		0	110	0		0	216	0		0	186	0		0	254	0		0	220	0		0
FAD3A	CP027631.1	16089843	T	C	0	12	0		1	113	0.00877193		0	63	0		0	100	0		0	167	0		0	149	0		0	111	0		0	213	0		0	186	0		0	249	0		1	212	0.00469484		0
FAD3A	CP027631.1	16089860	T	A	0	13	0		0	114	0		0	64	0		0	99	0		0	168	0		0	149	0		0	110	0		0	215	0		0	186	0		0	252	0		0	215	0		0
FAD3A	CP027631.1	16089864	G	GTACAAA	0	13	0		0	114	0		0	64	0		0	100	0		0	168	0		0	147	0		0	110	0		0	214	0		1	186	0.00534759		0	251	0		0	212	0		0
FAD3A	CP027631.1	16089873	C	T	0	13	0		0	114	0		0	62	0		0	100	0		0	169	0		0	149	0		0	111	0		0	214	0		0	187	0		1	248	0.00401606		0	215	0		0
FAD3A	CP027631.1	16089895	T	C	0	13	0		0	114	0		0	64	0		0	101	0		0	169	0		0	149	0		0	110	0		0	216	0		0	188	0		0	254	0		0	215	0		0
FAD3A	CP027631.1	16089898	A	G	0	13	0		0	115	0		0	64	0		0	101	0		0	169	0		0	150	0		0	110	0		1	216	0.00460829		0	188	0		0	255	0		0	215	0		0
FAD3A	CP027631.1	16089902	C	T	0	13	0		0	115	0		0	63	0		0	101	0		0	169	0		0	149	0		0	111	0		0	216	0		0	188	0		0	254	0		0	214	0		1
FAD3A	CP027631.1	16089916	T	C	0	13	0		0	115	0		0	64	0		1	100	0.00990099		0	171	0		0	150	0		0	111	0		0	216	0		0	188	0		0	255	0		0	216	0		0
FAD3A	CP027631.1	16089925	A	G	0	13	0		0	113	0		0	62	0		0	98	0		0	161	0		0	147	0		0	109	0		0	210	0		0	187	0		0	248	0		0	209	0		1
FAD3A	CP027631.1	16089926	A	G	0	13	0		0	115	0		0	65	0		0	101	0		1	171	0.00581395		0	150	0		0	112	0		0	218	0		0	189	0		0	257	0		0	216	0		0
FAD3A	CP027631.1	16089931	AATTCAAAAAAATAAAAAT	A	0	13	0		0	115	0		0	65	0		0	101	0		0	172	0		0	150	0		0	112	0		0	218	0		0	189	0		0	257	0		0	216	0		0
FAD3A	CP027631.1	16089952	T	C	0	13	0		0	113	0		0	65	0		0	101	0		0	171	0		0	150	0		0	112	0		0	215	0		0	187	0		0	257	0		0	218	0		0
FAD3A	CP027631.1	16089954	A	C	0	13	0		0	115	0		0	66	0		0	101	0		1	171	0.00581395		0	150	0		0	112	0		0	218	0		0	189	0		0	257	0		0	218	0		0
FAD3A	CP027631.1	16089956	T	G	0	13	0		0	115	0		0	66	0		0	101	0		0	172	0		0	149	0		0	112	0		0	217	0		0	188	0		0	255	0		0	218	0		0
FAD3A	CP027631.1	16089966	C	G	0	13	0		0	115	0		0	66	0		0	101	0		1	172	0.00578035		0	150	0		0	112	0		1	217	0.00458716		0	189	0		0	257	0		0	218	0		1
FAD3A	CP027631.1	16089972	T	G	0	13	0		0	114	0		0	66	0		0	101	0		1	172	0.00578035		0	150	0		1	112	0.00884956		0	218	0		0	189	0		0	257	0		0	220	0		1
FAD3A	CP027631.1	16090031	C	A	2	62	0.03125		30	703	0.0409277		20	373	0.0508906		22	391	0.0532688		49	764	0.0602706		23	661	0.0336257		31	651	0.0454545		46	1087	0.0406002		49	621	0.0731343		49	981	0.0475728		39	555	0.0656566		30
FAD3A	CP027631.1	16090051	T	C	0	38	0		0	572	0		0	277	0		0	270	0		10	591	0.0166389		0	486	0		4	496	0.008		0	903	0		0	430	0		0	701	0		0	361	0		1
FAD3A	CP027631.1	16090054	A	G	0	38	0		0	570	0		0	276	0		2	268	0.00740741		29	572	0.0482529		0	488	0		3	497	0.006		0	906	0		9	421	0.0209302		0	699	0		7	353	0.0194444		220
FAD3A	CP027631.1	16090056	A	G	0	38	0		0	571	0		0	277	0		0	271	0		11	588	0.0183639		0	487	0		3	497	0.006		0	905	0		0	431	0		0	701	0		0	359	0		0
FAD3A	CP027631.1	16090060	A	G	0	38	0		1	571	0.00174825		0	277	0		0	270	0		10	591	0.0166389		0	488	0		3	497	0.006		3	900	0.00332226		1	429	0.00232558		1	698	0.00143062		1	360	0.00277008		0
FAD3A	CP027631.1	16090064	T	TCTGGCGATCAAAGATGACTAAATTATGATA	0	38	0		2	568	0.00350877		0	277	0		0	271	0		10	592	0.0166113		1	486	0.00205339		3	498	0.00598802		0	907	0		0	431	0		0	700	0		0	361	0		0
FAD3A	CP027631.1	16090065	A	C	0	38	0		0	570	0		1	276	0.00361011		0	271	0		10	592	0.0166113		0	487	0		3	498	0.00598802		0	905	0		2	429	0.00464037		1	699	0.00142857		0	358	0		1
FAD3A	CP027631.1	16090083	A	G	0	38	0		1	568	0.00175747		1	276	0.00361011		0	269	0		10	590	0.0166667		1	485	0.00205761		3	494	0.00603622		2	900	0.00221729		1	429	0.00232558		0	699	0		1	359	0.00277778		0
FAD3A	CP027631.1	16090084	C	A	0	38	0		0	568	0		0	277	0		1	266	0.00374532		10	590	0.0166667		0	486	0		3	497	0.006		0	902	0		1	428	0.002331		0	699	0		0	360	0		0
FAD3A	CP027631.1	16090089	G	A	0	38	0		0	568	0		0	277	0		0	265	0		11	585	0.0184564		0	486	0		3	492	0.00606061		0	899	0		0	431	0		1	698	0.00143062		1	356	0.00280112		1
FAD3A	CP027631.1	16090091	C	T	0	38	0		1	566	0.00176367		0	277	0		0	267	0		10	590	0.0166667		0	487	0		3	495	0.0060241		0	899	0		0	431	0		1	697	0.00143266		1	357	0.0027933		0
FAD3A	CP027631.1	16090102	T	C	0	38	0		0	567	0		0	276	0		0	265	0		10	587	0.0167504		0	483	0		3	493	0.00604839		0	898	0		0	429	0		0	696	0		0	356	0		1
FAD3A	CP027631.1	16090104	A	G	0	38	0		0	568	0		0	276	0		0	265	0		10	590	0.0166667		0	485	0		3	496	0.00601202		0	902	0		0	429	0		0	698	0		0	357	0		0
FAD3A	CP027631.1	16090111	A	C	0	38	0		0	568	0		0	276	0		0	265	0		10	590	0.0166667		0	484	0		3	493	0.00604839		0	901	0		1	428	0.002331		0	695	0		2	355	0.00560224		1
FAD3A	CP027631.1	16090112	TA	T	0	38	0		1	567	0.00176056		0	275	0		0	262	0		10	591	0.0166389		1	483	0.00206612		3	496	0.00601202		0	898	0		0	429	0		0	697	0		1	356	0.00280112		0
FAD3A	CP027631.1	16090118	C	T	0	38	0		0	568	0		0	272	0		0	263	0		10	589	0.0166945		0	482	0		4	489	0.00811359		2	890	0.00224215		0	425	0		1	696	0.00143472		1	353	0.00282486		0
FAD3A	CP027631.1	16090176	T	C	0	39	0		0	577	0		0	280	0		1	269	0.0037037		12	596	0.0197368		1	485	0.00205761		3	501	0.00595238		4	894	0.00445434		0	437	0		2	712	0.00280112		1	362	0.00275482		0
FAD3A	CP027631.1	16090183	A	G	0	39	0		1	575	0.00173611		0	279	0		0	268	0		12	596	0.0197368		0	486	0		3	497	0.006		1	898	0.00111235		0	436	0		0	712	0		0	361	0		0
FAD3A	CP027631.1	16090187	T	C	0	39	0		0	575	0		0	276	0		0	266	0		12	594	0.019802		0	485	0		3	498	0.00598802		0	890	0		0	434	0		0	705	0		0	359	0		0
FAD3A	CP027631.1	16090194	C	CA	0	37	0		0	568	0		1	275	0.00362319		0	263	0		12	580	0.0202703		0	484	0		3	497	0.006		1	883	0.00113122		0	431	0		1	701	0.0014245		0	357	0		1
FAD3A	CP027631.1	16090340	G	A	0	52	0		0	830	0		1	463	0.00215517		1	392	0.00254453		0	725	0		0	663	0		1	718	0.00139082		0	1146	0		9	559	0.0158451		4	968	0.00411523		387	110	0.778672		0
FAD3A	CP027631.1	16090584	C	T	0	12	0		0	219	0		1	168	0.00591716		1	102	0.00970874		1	120	0.00826446		1	144	0.00689655		0	183	0		0	220	0		1	114	0.00869565		0	207	0		1	122	0.00813008		1
FAD3A	CP027631.1	16090710	TG	T	0	12	0		0	224	0		0	172	0		0	104	0		1	127	0.0078125		0	149	0		0	187	0		0	230	0		0	127	0		1	215	0.00462963		0	133	0		0
FAD3A	CP027631.1	16090903	T	C	0	40	0		2	579	0.00344234		0	529	0		1	492	0.0020284		25	624	0.0385208		0	490	0		4	568	0.00699301		0	619	0		0	607	0		0	652	0		0	676	0		1
FAD3A	CP027631.1	16090937	A	G	0	43	0		2	621	0.00321027		0	566	0		0	527	0		27	660	0.0393013		0	509	0		5	620	0.008		2	702	0.00284091		0	650	0		2	692	0.00288184		0	720	0		1
FAD3A	CP027631.1	16091117	A	AATT	0	41	0		2	586	0.00340136		0	536	0		1	500	0.00199601		29	623	0.0444785		0	492	0		5	572	0.00866551		0	632	0		0	609	0		1	662	0.0015083		0	687	0		0
FAD3A	CP027631.1	16091125	AT	A	1	40	0.0243902		13	574	0.0221465		13	521	0.0243446		9	492	0.0179641		28	616	0.0434783		6	489	0.0121212		7	569	0.0121528		6	625	0.00950872		12	597	0.0197044		9	654	0.0135747		10	677	0.014556		9
FAD3A	CP027631.1	16091125	AT	GT	1	40	0.0243902		13	574	0.0221465		13	521	0.0243446		9	492	0.0179641		28	616	0.0434783		6	489	0.0121212		7	569	0.0121528		6	625	0.00950872		12	597	0.0197044		9	654	0.0135747		10	677	0.014556		9
FAD3A	CP027631.1	16091166	G	A	0	41	0		1	590	0.00169205		1	537	0.00185874		1	500	0.00199601		24	628	0.0368098		0	495	0		5	574	0.00863558		0	632	0		0	611	0		3	663	0.0045045		0	687	0		0
FAD3A	CP027631.1	16091177	A	G	0	41	0		1	591	0.00168919		0	537	0		0	503	0		22	630	0.0337423		1	493	0.00202429		5	575	0.00862069		1	633	0.00157729		0	611	0		2	666	0.00299401		0	688	0		0
FAD3A	CP027631.1	16092028	T	G	1	51	0.0192308		1	297	0.0033557		2	351	0.00566572		2	251	0.00790514		2	242	0.00819672		1	284	0.00350877		2	318	0.00625		3	329	0.00903614		1	370	0.00269542		2	320	0.00621118		1	458	0.00217865		1
FAD3A	CP027631.1	16092063	G	C	0	52	0		2	294	0.00675676		0	353	0		0	255	0		2	240	0.00826446		1	284	0.00350877		1	315	0.00316456		3	323	0.00920245		0	369	0		0	320	0		0	455	0		1
FAD3A	CP027631.1	16092159	G	A	1	52	0.0188679		5	296	0.0166113		0	354	0		1	258	0.003861		3	249	0.0119048		3	290	0.0102389		2	326	0.00609756		6	348	0.0169492		3	386	0.00771208		3	332	0.00895522		5	460	0.0107527		3
FAD3A	CP027631.1	16092174	A	G	1	53	0.0185185		4	303	0.0130293		1	358	0.00278552		1	264	0.00377358		6	250	0.0234375		4	297	0.013289		1	336	0.00296736		6	356	0.0165746		6	391	0.0151134		1	343	0.00290698		5	463	0.0106838		6
FAD3A	CP027631.1	16092211	G	A	1	48	0.0204082		3	288	0.0103093		0	351	0		0	241	0		9	227	0.0381356		4	275	0.0143369		2	305	0.00651466		9	295	0.0296053		10	356	0.0273224		2	311	0.00638978		5	438	0.0112867		7
FAD3A	CP027631.1	16092218	T	TAA	0	51	0		0	294	0		1	345	0.00289017		0	245	0		4	234	0.0168067		0	278	0		1	309	0.00322581		0	317	0		0	367	0		1	316	0.00315457		1	443	0.00225225		0
FAD3A	CP027631.1	16092241	T	C	0	50	0		2	293	0.00677966		4	347	0.011396		5	240	0.0204082		5	235	0.0208333		3	275	0.0107914		1	312	0.00319489		3	319	0.00931677		7	361	0.0190217		1	318	0.0031348		7	439	0.0156951		3
FAD3A	CP027631.1	16092273	C	A	0	51	0		2	292	0.00680272		3	352	0.0084507		5	245	0.02		9	236	0.0367347		5	274	0.0179211		2	312	0.00636943		3	322	0.00923077		7	360	0.0190736		4	317	0.0124611		6	444	0.0133333		1
FAD3A	CP027631.1	16092294	T	C	0	51	0		0	294	0		1	353	0.00282486		6	246	0.0238095		0	244	0		2	277	0.00716846		0	315	0		0	326	0		0	368	0		2	319	0.00623053		3	448	0.00665188		1
FAD3A	CP027631.1	16092348	C	T	0	51	0		1	295	0.00337838		0	355	0		6	247	0.0237154		0	247	0		1	278	0.00358423		0	316	0		0	331	0		0	369	0		2	320	0.00621118		1	453	0.00220264		0
FAD3A	CP027631.1	16092374	T	C	1	50	0.0196078		13	282	0.0440678		18	337	0.0507042		19	234	0.0750988		16	231	0.0647773		15	267	0.0531915		13	301	0.0414013		21	310	0.0634441		27	343	0.072973		24	298	0.0745342		17	438	0.0373626		17
FAD3A	CP027631.1	16092390	G	A	0	51	0		0	296	0		0	356	0		0	252	0		4	242	0.0162602		0	284	0		0	317	0		1	332	0.003003		0	372	0		0	323	0		0	458	0		0
FAD3A	CP027631.1	16092575	C	T	0	37	0		4	386	0.0102564		1	359	0.00277778		5	345	0.0142857		33	862	0.0368715		4	348	0.0113636		4	402	0.00985222		2	464	0.00429185		4	373	0.0106101		4	414	0.00956938		7	446	0.0154525		1
FAD3A	CP027631.1	16092674	G	T	0	31	0		0	324	0		1	299	0.00333333		4	288	0.0136986		16	714	0.0219178		1	296	0.003367		0	331	0		0	353	0		1	311	0.00320513		1	332	0.003003		1	372	0.00268097		1
FAD3A	CP027631.1	16092741	T	TAA	0	31	0		5	319	0.0154321		2	300	0.00662252		4	290	0.0136054		18	716	0.0245232		2	301	0.00660066		1	332	0.003003		0	354	0		1	311	0.00320513		1	333	0.00299401		2	374	0.00531915		3
FAD3A	CP027631.1	16092859	CCT	C	9	54	0.142857		28	69	0.28866		4	38	0.0952381		30	110	0.214286		19	83	0.186275		22	95	0.188034		10	44	0.185185		14	81	0.147368		21	92	0.185841		20	77	0.206186		12	65	0.155844		39
FAD3A	CP027631.1	16092860	CT	C	11	38	0.22449		14	52	0.212121		10	27	0.27027		21	85	0.198113		20	61	0.246914		17	71	0.193182		9	35	0.204545		21	58	0.265823		20	68	0.227273		19	51	0.271429		13	45	0.224138		30
FAD3A	CP027631.1	16092868	T	C	8	55	0.126984		29	68	0.298969		4	38	0.0952381		29	111	0.207143		19	84	0.184466		21	95	0.181034		10	45	0.181818		15	78	0.16129		20	93	0.176991		19	79	0.193878		12	66	0.153846		37
FAD3A	CP027631.1	16092995	T	C	1	62	0.015873		0	114	0		0	43	0		0	143	0		6	107	0.0530973		5	121	0.0396825		0	56	0		1	80	0.0123457		2	116	0.0169492		1	97	0.0102041		0	84	0		7
FAD3A	CP027631.1	16093029	T	C	0	61	0		0	98	0		0	41	0		4	129	0.0300752		0	102	0		0	112	0		0	53	0		0	83	0		0	113	0		0	93	0		0	74	0		0
FAD3A	CP027631.1	16093040	C	A	0	62	0		0	98	0		0	41	0		3	127	0.0230769		0	101	0		0	111	0		0	53	0		0	85	0		0	107	0		0	95	0		0	73	0		0
FAD3A	CP027631.1	16093105	A	G	0	62	0		0	95	0		0	42	0		0	138	0		0	103	0		0	116	0		0	54	0		0	92	0		0	113	0		0	98	0		0	75	0		0
FAD3A	CP027631.1	16093145	C	A	0	62	0		1	93	0.0106383		0	42	0		4	135	0.028777		2	101	0.0194175		1	115	0.00862069		0	52	0		0	88	0		0	113	0		1	98	0.010101		0	75	0		1
FAD3A	CP027631.1	16093161	A	G	0	66	0		0	100	0		0	44	0		0	146	0		0	104	0		0	119	0		0	53	0		1	98	0.010101		0	117	0		0	99	0		1	76	0.012987		0
FAD3A	CP027631.1	16093168	C	A	0	64	0		1	97	0.0102041		0	44	0		0	145	0		2	101	0.0194175		0	117	0		0	53	0		0	94	0		0	118	0		0	97	0		1	75	0.0131579		0
FAD3A	CP027631.1	16093438	G	A	1	167	0.00595238		0	240	0		0	149	0		0	210	0		0	67	0		0	224	0		0	275	0		0	244	0		6	167	0.0346821		1	289	0.00344828		3	159	0.0185185		49
FAD3A	CP027631.1	16093463	TTA	T	0	168	0		0	239	0		0	149	0		0	209	0		0	66	0		0	224	0		0	277	0		1	245	0.00406504		6	168	0.0344828		1	289	0.00344828		2	160	0.0123457		45
FAD3A	CP027631.1	16093483	C	A	0	168	0		0	239	0		0	146	0		0	209	0		0	67	0		0	223	0		0	276	0		0	242	0		6	168	0.0344828		1	289	0.00344828		2	161	0.0122699		49
FAD3A	CP027631.1	16093521	T	C	0	167	0		0	239	0		1	148	0.00671141		0	208	0		0	67	0		1	223	0.00446429		0	276	0		0	244	0		7	166	0.0404624		1	291	0.00342466		3	158	0.0186335		55
FAD2B	CP027632.1	5480096	C	A	208	367	0.361739		164	608	0.212435		147	342	0.300613		126	322	0.28125		132	459	0.22335		93	277	0.251351		114	577	0.164978		98	470	0.172535		135	403	0.250929		127	552	0.18704		127	533	0.192424		140
FAD2B	CP027632.1	5480213	G	A	0	565	0		1	764	0.00130719		0	483	0		0	445	0		1	587	0.00170068		0	369	0		0	687	0		0	564	0		0	529	0		1	675	0.00147929		26	632	0.0395137		0
FAD2B	CP027632.1	5480829	CT	C	9	417	0.0211268		8	226	0.034188		4	213	0.0184332		6	166	0.0348837		3	194	0.0152284		4	128	0.030303		5	188	0.0259067		6	119	0.048		10	244	0.0393701		10	184	0.0515464		13	245	0.0503876		12
FAD2B	CP027632.1	5480894	C	T	25	635	0.0378788		15	442	0.0328228		25	363	0.064433		25	422	0.0559284		21	404	0.0494118		15	290	0.0491803		16	381	0.0403023		20	335	0.056338		40	509	0.0728597		24	376	0.06		43	491	0.0805243		34
FAD2B	CP027632.1	5481028	C	A	0	221	0		1	210	0.00473934		0	162	0		0	256	0		0	225	0		0	133	0		0	191	0		0	221	0		0	270	0		0	181	0		13	243	0.0507812		0
FAD2B	CP027632.1	5481347	T	G	114	274	0.293814		89	219	0.288961		81	223	0.266447		130	232	0.359116		110	220	0.333333		65	162	0.286344		95	162	0.36965		99	210	0.320388		134	234	0.36413		88	199	0.30662		116	267	0.302872		119
FAD2B	CP027632.1	5481374	T	C	20	104	0.16129		9	67	0.118421		15	85	0.15		12	57	0.173913		20	59	0.253165		8	44	0.153846		11	37	0.229167		7	39	0.152174		9	71	0.1125		12	54	0.181818		19	78	0.195876		17
FAD2B	CP027632.1	5481395	C	T	22	107	0.170543		15	69	0.178571		24	91	0.208696		12	60	0.166667		20	61	0.246914		13	45	0.224138		11	41	0.211538		8	40	0.166667		17	75	0.184783		13	59	0.180556		18	83	0.178218		30
FAD2B	CP027632.1	5481558	T	C	1	118	0.00840336		1	83	0.0119048		0	90	0		0	66	0		2	74	0.0263158		0	46	0		0	46	0		0	46	0		1	84	0.0117647		0	64	0		0	99	0		0
FAD2B	CP027632.1	5481892	C	T	0	295	0		1	282	0.00353357		0	276	0		0	188	0		0	250	0		1	204	0.00487805		0	174	0		0	184	0		0	231	0		1	240	0.00414938		0	315	0		0
FAD2B	CP027632.1	5482022	C	T	103	180	0.363958		100	171	0.369004		87	182	0.32342		54	124	0.303371		89	151	0.370833		66	135	0.328358		64	101	0.387879		66	112	0.370787		86	138	0.383929		78	156	0.333333		96	206	0.317881		111
[truncated: 218 more columns]
