# Supplementary material for: Genetic diversity of SAD and FAD genes responsible for the fatty acid composition in flax cultivars and lines
Source: BMC Plant Biol. 2020 Oct 14;20(Suppl 1):301. doi: 10.1186/s12870-020-02499-w (PMC7557025; doi:10.1186/s12870-020-02499-w)
Supplement: Supplementary file 3 — Additional file 3. Polymorphisms of SAD1, SAD2, FAD2A, FAD2B, FAD3A, and FAD3B genes identified in 84 flax cultivars and lines using freeBayes. [file 12870_2020_2499_MOESM3_ESM.xlsx]

## Sheet: SNP table
Additional file 3.xlsx. Polymorphisms of SAD1, SAD2, FAD2A, FAD2B, FAD3A, and FAD3B genes identified in 84 flax cultivars and lines using freeBayes.
Numbers of flax cultivars and lines are arranged horizontally and correspond to those in Additional file 1. Alt. cov - the number of reads corresponding to an alternative allele, Ref. cov - the number of reads corresponding to the reference allele, Alt. ratio = Alt. cov / (Alt. cov + Ref. cov).
					A74				A317				A20				A109				A68				A60				A9				A45				A14				A46				A6				A30
Gene	chromosome	Site	Reference allele	Alternative allele	Alt. cov	Ref. cov	Alt. ratio		Alt. cov	Ref. cov	Alt. ratio		Alt. cov	Ref. cov	Alt. ratio		Alt. cov	Ref. cov	Alt. ratio		Alt. cov	Ref. cov	Alt. ratio		Alt. cov	Ref. cov	Alt. ratio		Alt. cov	Ref. cov	Alt. ratio		Alt. cov	Ref. cov	Alt. ratio		Alt. cov	Ref. cov	Alt. ratio		Alt. cov	Ref. cov	Alt. ratio		Alt. cov	Ref. cov	Alt. ratio		Alt. cov
FAD2A	CP027619.1	5295173	C	T	1	0	1		0	0			0	0			0	0			0	0			0	0			0	0			33	0	1		0	0			0	0			10	0	1		0
FAD2A	CP027619.1	5295205	C	A	1	0	1		0	0			0	0			0	0			0	0			0	0			0	0			34	0	1		0	0			0	0			10	0	1		0
FAD2A	CP027619.1	5295226	A	C	1	0	1		0	0			0	0			0	0			0	0			0	0			0	0			34	0	1		0	0			0	0			10	0	1		0
FAD2A	CP027619.1	5295316	T	G	10	1106	0.00896057		0	348	0		2	702	0.00284091		2	381	0.00522193		29	769	0.0363409		4	847	0.00470035		14	610	0.0224359		19	1191	0.0157025		23	398	0.0546318		10	1047	0.00946074		65	378	0.146727		22
FAD2A	CP027619.1	5295323	G	T	10	1104	0.00897666		0	348	0		2	703	0.00283688		2	380	0.0052356		29	769	0.0363409		4	845	0.00471143		14	609	0.0224719		18	1190	0.0149007		23	400	0.0543735		10	1047	0.00946074		62	380	0.140271		22
FAD2A	CP027619.1	5295381	A	G	9	11	0.45		0	0			2	4	0.333333		2	3	0.4		29	24	0.54717		4	3	0.571429		14	20	0.411765		18	18	0.5		21	17	0.552632		10	17	0.37037		66	74	0.471429		21
FAD2A	CP027619.1	5295406	T	A	11	9	0.55		0	0			2	4	0.333333		2	3	0.4		29	24	0.54717		3	3	0.5		16	17	0.484848		18	18	0.5		21	17	0.552632		10	17	0.37037		67	73	0.478571		21
FAD2A	CP027619.1	5295424	T	C	11	9	0.55		0	0			2	4	0.333333		2	3	0.4		29	23	0.557692		3	3	0.5		16	17	0.484848		18	18	0.5		21	17	0.552632		10	17	0.37037		68	72	0.485714		20
FAD2A	CP027619.1	5295674	G	A	0	20	0		0	0			0	6	0		0	5	0		0	53	0		0	8	0		0	34	0		0	35	0		0	38	0		0	28	0		0	142	0		0
FAD2A	CP027619.1	5295685	C	A	0	20	0		10	9	0.526316		1	8	0.111111		0	7	0		1	56	0.0175439		5	10	0.333333		1	35	0.0277778		3	46	0.0612245		2	38	0.05		1	30	0.0322581		6	151	0.0382166		5
FAD2A	CP027619.1	5295692	TCA	CCA	0	20	0		3	2	0.6		0	6	0		0	7	0		1	51	0.0192308		2	8	0.2		0	35	0		0	39	0		2	38	0.05		1	28	0.0344828		0	142	0		1
FAD2A	CP027619.1	5295692	TCA	CCC	0	20	0		4	2	0.666667		0	6	0		0	7	0		2	51	0.0377358		2	8	0.2		1	35	0.0277778		4	39	0.0930233		0	38	0		0	28	0		7	142	0.0469799		0
FAD2A	CP027619.1	5295692	TCA	GCA	0	20	0		5	2	0.714286		3	6	0.333333		0	7	0		0	51	0		2	8	0.2		0	35	0		4	39	0.0930233		0	38	0		2	28	0.0666667		4	142	0.0273973		2
FAD2A	CP027619.1	5295761	C	T	0	14	0		0	18	0		0	78	0		0	0			0	43	0		0	9	0		0	53	0		0	57	0		0	105	0		0	28	0		0	59	0		0
FAD2A	CP027619.1	5295771	CCATC	CCATT	8	6	0.571429		12	6	0.666667		35	42	0.454545		0	0			18	24	0.428571		4	5	0.444444		25	28	0.471698		23	35	0.396552		41	63	0.394231		11	17	0.392857		30	29	0.508475		43
FAD2A	CP027619.1	5295796	C	T	8	6	0.571429		12	6	0.666667		37	43	0.4625		0	0			18	25	0.418605		4	5	0.444444		23	28	0.45098		19	35	0.351852		41	64	0.390476		12	16	0.428571		18	27	0.4		42
FAD2A	CP027619.1	5295961	GTTGGCT	GCTGGCT	4	23	0.148148		6	17	0.26087		6	113	0.0504202		2	0	1		0	60	0		0	7	0		2	80	0.0243902		0	66	0		4	151	0.0258065		0	41	0		0	69	0		0
FAD2A	CP027619.1	5295986	G	A	0	24	0		0	21	0		0	122	0		0	2	0		0	60	0		0	6	0		0	85	0		0	70	0		0	162	0		0	43	0		0	72	0		0
FAD2A	CP027619.1	5296090	TTCA	TTCC	57	0	1		83	0	1		129	0	1		65	0	1		65	0	1		47	0	1		94	0	1		98	0	1		161	0	1		76	0	1		98	0	1		110
FAD2A	CP027619.1	5296102	G	A	31	27	0.534483		33	50	0.39759		66	60	0.52381		32	33	0.492308		31	32	0.492063		24	23	0.510638		44	49	0.473118		52	45	0.536082		75	84	0.471698		36	41	0.467532		56	42	0.571429		62
FAD2A	CP027619.1	5296145	C	T	59	46	0.561905		79	107	0.424731		62	88	0.413333		77	93	0.452941		35	40	0.466667		52	60	0.464286		48	63	0.432432		48	67	0.417391		73	89	0.450617		64	60	0.516129		53	74	0.417323		32
FAD2A	CP027619.1	5296153	A	G	0	107	0		3	182	0.0162162		2	154	0.0128205		0	179	0		0	74	0		0	112	0		0	107	0		0	119	0		0	162	0		0	130	0		0	124	0		0
FAD2A	CP027619.1	5296175	C	T	0	118	0		2	197	0.0100503		0	158	0		0	193	0		0	81	0		0	119	0		0	119	0		0	129	0		2	173	0.0114286		0	142	0		3	127	0.0230769		0
FAD2A	CP027619.1	5296277	T	A	36	33	0.521739		45	68	0.39823		35	54	0.393258		53	56	0.486239		20	25	0.444444		30	34	0.46875		26	36	0.419355		29	43	0.402778		41	53	0.43617		40	41	0.493827		30	43	0.410959		21
FAD2A	CP027619.1	5296364	G	A	184	225	0.449878		124	290	0.299517		123	288	0.29927		220	325	0.40367		99	191	0.341379		79	187	0.296992		146	298	0.328829		115	408	0.219885		110	133	0.452675		147	306	0.324503		158	294	0.349558		73
FAD2A	CP027619.1	5296383	C	A	130	118	0.524194		92	103	0.471795		82	90	0.476744		95	106	0.472637		82	86	0.488095		49	74	0.398374		106	113	0.484018		86	87	0.49711		78	81	0.490566		122	99	0.552036		137	136	0.501832		67
FAD2A	CP027619.1	5296454	T	C	143	175	0.449686		160	162	0.496894		128	129	0.498054		92	102	0.474227		118	124	0.487603		113	83	0.576531		149	169	0.468553		126	132	0.488372		132	130	0.503817		132	188	0.4125		179	206	0.464935		118
FAD2A	CP027619.1	5296483	C	T	1	323	0.00308642		0	340	0		9	265	0.0328467		6	189	0.0307692		124	131	0.486275		101	101	0.5		6	327	0.018018		126	141	0.47191		126	152	0.453237		138	198	0.410714		2	398	0.005		6
FAD2A	CP027619.1	5296658	C	T	31	191	0.13964		62	118	0.344444		41	108	0.275168		14	143	0.089172		43	118	0.267081		34	76	0.309091		39	160	0.19598		42	111	0.27451		47	90	0.343066		57	136	0.295337		56	192	0.225806		45
FAD2A	CP027619.1	5296705	C	A	74	60	0.552239		0	13	0		19	9	0.678571		34	100	0.253731		6	51	0.105263		0	13	0		0	74	0		21	17	0.552632		0	0			23	33	0.410714		51	49	0.51		14
FAD2A	CP027619.1	5296828	A	C	136	0	1		7	6	0.538462		29	2	0.935484		97	41	0.702899		24	36	0.4		4	9	0.307692		38	39	0.493506		38	0	1		1	0	1		60	1	0.983607		96	6	0.941176		32
SAD1	CP027620.1	2257110	A	G	73	57	0.561538		295	136	0.684455		73	41	0.640351		295	232	0.559772		65	45	0.590909		78	55	0.586466		70	44	0.614035		44	63	0.411215		46	50	0.479167		53	65	0.449153		93	53	0.636986		77
SAD1	CP027620.1	2257256	TGATATGAAA	TGATATTAAA	0	109	0		0	420	0		0	105	0		0	411	0		0	106	0		0	125	0		0	108	0		0	73	0		0	74	0		0	89	0		0	143	0		0
SAD1	CP027620.1	2257330	A	G	0	188	0		0	753	0		0	190	0		2	761	0.00262123		0	195	0		0	221	0		0	204	0		0	128	0		0	131	0		2	166	0.0119048		0	281	0		0
SAD1	CP027620.1	2257353	T	C	0	201	0		0	780	0		0	200	0		0	784	0		0	194	0		0	224	0		0	205	0		0	136	0		0	135	0		2	168	0.0117647		0	287	0		2
SAD1	CP027620.1	2257612	TCTCCTCCTCCTCG	CCTCCTCCTCCTCG	0	94	0		0	146	0		0	87	0		0	81	0		0	99	0		1	85	0.0116279		0	90	0		0	83	0		0	56	0		0	96	0		0	101	0		0
SAD1	CP027620.1	2257897	T	C	1	113	0.00877193		0	157	0		1	78	0.0126582		0	86	0		0	116	0		1	92	0.0107527		0	79	0		0	80	0		1	62	0.015873		4	95	0.040404		2	111	0.0176991		1
SAD1	CP027620.1	2258008	G	A	68	167	0.289362		79	332	0.192214		39	132	0.22807		45	229	0.164234		63	154	0.290323		53	108	0.329193		40	104	0.277778		52	132	0.282609		31	120	0.205298		56	172	0.245614		66	170	0.279661		57
SAD1	CP027620.1	2258014	G	C	70	164	0.299145		99	310	0.242054		48	123	0.280702		56	219	0.203636		58	159	0.267281		56	100	0.358974		45	98	0.314685		54	129	0.295082		33	115	0.222973		51	176	0.22467		63	173	0.266949		62
SAD1	CP027620.1	2258289	C	G	0	91	0		0	206	0		0	90	0		0	49	0		0	90	0		0	55	0		0	63	0		0	85	0		0	86	0		0	115	0		0	110	0		0
SAD1	CP027620.1	2258690	G	A	0	210	0		0	967	0		0	209	0		0	304	0		0	199	0		0	160	0		0	124	0		0	207	0		0	183	0		0	221	0		0	276	0		0
SAD1	CP027620.1	2258884	T	A	0	118	0		0	225	0		0	113	0		0	209	0		0	109	0		1	94	0.0105263		0	128	0		0	102	0		0	97	0		0	122	0		7	140	0.047619		0
SAD1	CP027620.1	2258938	CGGTT	GGGCG	0	167	0		0	313	0		1	151	0.00657895		0	305	0		0	157	0		0	131	0		0	182	0		0	151	0		0	138	0		3	167	0.0176471		0	219	0		0
SAD1	CP027620.1	2258980	T	C	0	222	0		0	428	0		1	203	0.00490196		0	388	0		0	199	0		0	174	0		2	231	0.00858369		0	195	0		0	182	0		6	218	0.0267857		0	277	0		0
SAD1	CP027620.1	2259560	CAGAT	ACGAT	9	34	0.209302		18	74	0.195652		6	31	0.162162		8	48	0.142857		9	20	0.310345		8	37	0.177778		19	34	0.358491		13	34	0.276596		14	28	0.333333		9	38	0.191489		16	42	0.275862		9
SAD1	CP027620.1	2260200	AATCTTGGCAGC	AAGCTTGGCAGC	0	101	0		0	175	0		0	96	0		0	106	0		0	118	0		1	80	0.0123457		0	92	0		0	125	0		0	87	0		59	75	0.440299		0	203	0		0
SAD2	CP027621.1	17364596	T	C	4	134	0.0289855		0	338	0		3	85	0.0340909		0	206	0		0	117	0		0	108	0		0	83	0		0	99	0		11	110	0.0909091		0	121	0		0	174	0		10
SAD2	CP027621.1	17364693	GAAAAAAACAACACAGGAGTACA	GAAAAAAACAACACAGGGAGTACA	0	132	0		0	327	0		0	83	0		0	201	0		0	113	0		0	104	0		0	79	0		0	96	0		0	113	0		2	114	0.0172414		0	163	0		0
SAD2	CP027621.1	17364693	GAAAAAAACAACACAGGAGTACA	GAAAAAACAACACAGGAGTACA	1	132	0.0075188		1	327	0.00304878		0	83	0		1	201	0.0049505		2	113	0.0173913		1	104	0.00952381		0	79	0		1	96	0.0103093		1	113	0.00877193		0	114	0		1	163	0.00609756		2
SAD2	CP027621.1	17365111	T	G	1	27	0.0357143		0	40	0		3	44	0.0638298		0	13	0		0	36	0		0	4	0		1	47	0.0208333		1	45	0.0217391		8	31	0.205128		0	30	0		1	70	0.0140845		7
SAD2	CP027621.1	17365164	T	C	28	0	1		36	0	1		38	0	1		3	8	0.272727		30	0	1		0	4	0		44	0	1		39	0	1		35	1	0.972222		24	0	1		57	0	1		49
SAD2	CP027621.1	17365253	TG	GT	17	60	0.220779		22	119	0.156028		28	43	0.394366		7	78	0.0823529		20	47	0.298507		3	54	0.0526316		15	66	0.185185		24	59	0.289157		22	47	0.318841		12	63	0.16		32	86	0.271186		37
SAD2	CP027621.1	17365879	G	A	2	143	0.0137931		0	175	0		8	94	0.0784314		0	174	0		0	157	0		0	120	0		0	124	0		1	140	0.0070922		13	107	0.108333		0	169	0		0	182	0		9
SAD2	CP027621.1	17365901	G	A	2	111	0.0176991		0	125	0		5	67	0.0694444		0	121	0		0	118	0		0	92	0		0	94	0		1	104	0.00952381		9	82	0.0989011		0	128	0		1	131	0.00757576		9
SAD2	CP027621.1	17366436	T	C	133	159	0.455479		270	412	0.395894		79	129	0.379808		194	211	0.479012		136	186	0.42236		106	112	0.486239		112	140	0.444444		118	137	0.462745		110	161	0.405904		155	207	0.428177		153	237	0.392308		111
SAD2	CP027621.1	17367074	CGAG	TGAT	3	116	0.0252101		0	164	0		6	110	0.0517241		0	149	0		0	118	0		0	103	0		0	106	0		0	120	0		16	79	0.168421		6	131	0.0437956		0	153	0		13
SAD2	CP027621.1	17367383	G	T	2	85	0.0229885		3	338	0.00879765		3	69	0.0416667		10	321	0.0302115		0	93	0		0	89	0		2	110	0.0178571		0	60	0		1	50	0.0196078		1	91	0.0108696		0	134	0		89
SAD2	CP027621.1	17367432	G	T	0	142	0		0	614	0		0	139	0		0	623	0		1	157	0.00632911		0	155	0		0	198	0		0	102	0		0	90	0		1	169	0.00588235		0	261	0		0
SAD2	CP027621.1	17367600	C	A	0	79	0		1	329	0.0030303		0	80	0		3	333	0.00892857		0	86	0		0	88	0		0	108	0		0	59	0		0	52	0		0	99	0		0	149	0		0
SAD2	CP027621.1	17367655	AGGGGGGGTTGGGTTC	AGGGGGGTTGGGTTC	3	73	0.0394737		3	322	0.00923077		3	77	0.0375		10	320	0.030303		3	81	0.0357143		1	82	0.0120482		1	107	0.00925926		0	56	0		0	51	0		1	94	0.0105263		0	145	0		1
SAD2	CP027621.1	17367699	C	T	23	74	0.237113		92	259	0.262108		32	90	0.262295		120	403	0.229446		31	56	0.356322		31	62	0.333333		33	78	0.297297		21	86	0.196262		22	69	0.241758		35	100	0.259259		55	95	0.366667		32
FAD3B	CP027622.1	1034246	CTCGT	CTCAT	0	429	0		0	276	0		0	130	0		20	43	0.31746		2	470	0.00423729		1	529	0.00188679		24	453	0.0503145		53	97	0.353333		2	0	1		195	372	0.343915		207	365	0.361888		11
FAD3B	CP027622.1	1034246	CTCGT	CTCATCAT	0	429	0		0	276	0		0	130	0		0	43	0		0	470	0		0	529	0		0	453	0		0	97	0		0	0			1	372	0.00268097		0	365	0		0
FAD3B	CP027622.1	1034290	AAATTACTAACATCTTTCCTGATTTATACCATA	AA	0	417	0		0	268	0		0	127	0		0	42	0		0	461	0		0	522	0		0	448	0		0	95	0		0	0			0	368	0		0	355	0		0
FAD3B	CP027622.1	1034290	AAATTACTAACATCTTTCCTGATTTATACCATA	AAATTACTAACAACATCTTTCCTAATTTATACCCTA	1	417	0.00239234		0	268	0		1	127	0.0078125		21	42	0.333333		1	461	0.0021645		0	522	0		23	448	0.0488323		56	95	0.370861		2	0	1		188	368	0.338129		208	355	0.369449		10
FAD3B	CP027622.1	1034328	A	G	0	598	0		0	399	0		0	180	0		0	97	0		0	685	0		0	758	0		0	711	0		0	209	0		0	3	0		0	819	0		0	846	0		0
FAD3B	CP027622.1	1034347	G	C	0	727	0		0	475	0		0	224	0		0	112	0		0	809	0		0	915	0		1	831	0.00120192		0	251	0		0	3	0		0	982	0		0	1020	0		0
FAD3B	CP027622.1	1034358	G	A	0	759	0		2	486	0.00409836		0	231	0		0	116	0		0	835	0		2	943	0.0021164		1	864	0.00115607		0	261	0		0	3	0		0	1021	0		1	1044	0.000956938		0
FAD3B	CP027622.1	1034367	GAG	AAA	0	767	0		0	497	0		0	233	0		0	116	0		0	849	0		0	963	0		0	877	0		0	263	0		0	3	0		0	1042	0		0	1057	0		0
FAD3B	CP027622.1	1034389	A	G	1	809	0.00123457		0	528	0		1	238	0.0041841		40	81	0.330579		1	894	0.00111732		0	1010	0		52	859	0.0570801		100	176	0.362319		4	0	1		373	704	0.346332		399	689	0.366728		24
FAD3B	CP027622.1	1034416	G	A	0	835	0		0	538	0		0	242	0		0	126	0		2	904	0.00220751		0	1034	0		0	935	0		0	284	0		0	4	0		0	1112	0		2	1110	0.00179856		0
FAD3B	CP027622.1	1034451	G	A	0	803	0		0	531	0		0	237	0		0	124	0		2	875	0.0022805		0	1010	0		0	918	0		2	285	0.00696864		0	4	0		0	1097	0		0	1114	0		0
FAD3B	CP027622.1	1034487	A	G	0	426	0		0	272	0		0	125	0		0	64	0		0	467	0		0	528	0		0	485	0		0	147	0		0	2	0		1	568	0.00175747		0	572	0		0
FAD3B	CP027622.1	1034494	G	A	0	428	0		0	272	0		0	125	0		0	64	0		2	464	0.00429185		0	530	0		1	484	0.00206186		0	148	0		0	2	0		2	568	0.00350877		33	539	0.0576923		11
FAD3B	CP027622.1	1034523	GGAC	AGAA	0	436	0		0	276	0		0	132	0		0	63	0		0	472	0		0	532	0		0	494	0		0	147	0		0	2	0		1	570	0.00175131		31	552	0.0531732		13
FAD3B	CP027622.1	1034523	GGAC	AGAC	0	436	0		0	276	0		0	132	0		0	63	0		0	472	0		1	532	0.00187617		0	494	0		0	147	0		0	2	0		0	570	0		0	552	0		0
FAD3B	CP027622.1	1034608	C	T	0	781	0		0	529	0		0	296	0		0	191	0		0	757	0		0	737	0		1	937	0.0010661		0	633	0		0	272	0		0	868	0		0	850	0		0
FAD3B	CP027622.1	1034871	TTG	TTA	0	436	0		2	309	0.00643087		0	153	0		0	7	0		0	277	0		0	133	0		0	337	0		0	379	0		1	403	0.00247525		0	296	0		8	268	0.0289855		11
FAD3B	CP027622.1	1034904	G	C	5	277	0.0177305		2	196	0.010101		0	100	0		0	6	0		6	178	0.0326087		2	84	0.0232558		4	207	0.0189573		4	229	0.0171674		11	242	0.0434783		5	177	0.0274725		9	152	0.0559006		12
FAD3B	CP027622.1	1035028	A	G	33	469	0.0657371		19	196	0.0883721		17	332	0.0487106		7	167	0.0402299		42	427	0.0895522		33	319	0.09375		50	350	0.125		35	521	0.0629496		77	821	0.0857461		36	453	0.0736196		48	547	0.0806723		53
FAD3B	CP027622.1	1035077	ACATTATTAC	ACAGTATTAC	0	157	0		0	17	0		0	192	0		0	155	0		0	220	0		0	240	0		0	180	0		0	238	0		1	484	0.00206186		0	256	0		1	333	0.00299401		0
FAD3B	CP027622.1	1035111	ACTTTAC	ACTTTGC	0	159	0		0	17	0		0	195	0		2	156	0.0126582		1	220	0.00452489		0	247	0		0	179	0		0	242	0		0	495	0		0	256	0		1	340	0.00293255		0
FAD3B	CP027622.1	1035185	TAAAAAAAAAATATTG	TAAAAAAAAATATTG	76	102	0.426966		3	12	0.2		110	133	0.452675		84	115	0.422111		109	173	0.386525		121	175	0.408784		76	144	0.345455		127	170	0.427609		230	393	0.369181		126	194	0.39375		145	294	0.330296		92
FAD3B	CP027622.1	1035417	G	A	0	534	0		0	54	0		0	638	0		0	233	0		0	568	0		2	644	0.00309598		0	515	0		10	642	0.0153374		1	805	0.00124069		2	680	0.00293255		194	483	0.286558		25
FAD3B	CP027622.1	1035480	A	G	0	365	0		0	40	0		0	431	0		3	68	0.0422535		0	346	0		1	397	0.00251256		0	331	0		0	411	0		9	289	0.0302013		1	416	0.00239808		23	295	0.072327		12
FAD3B	CP027622.1	1035621	A	C	0	622	0		0	65	0		0	748	0		5	122	0.0393701		0	616	0		2	653	0.00305344		0	565	0		0	705	0		11	498	0.021611		2	686	0.00290698		46	512	0.0824373		25
FAD3B	CP027622.1	1035655	C	T	0	659	0		0	73	0		2	809	0.00246609		0	129	0		0	648	0		2	732	0.0027248		0	611	0		0	754	0		2	555	0.00359066		0	760	0		16	585	0.0266223		0
FAD3B	CP027622.1	1035674	TC	GC	0	604	0		0	74	0		2	747	0.00267023		5	122	0.0393701		0	592	0		4	685	0.00580552		0	571	0		0	719	0		9	511	0.0173077		2	710	0.00280899		47	481	0.0890152		26
FAD3B	CP027622.1	1036154	C	T	0	535	0		0	172	0		0	368	0		0	248	0		0	399	0		0	237	0		2	623	0.0032		1	613	0.00162866		0	693	0		1	473	0.0021097		19	1086	0.0171946		13
FAD3B	CP027622.1	1036162	G	A	0	532	0		0	173	0		0	368	0		0	247	0		0	397	0		0	238	0		1	624	0.0016		0	613	0		0	696	0		0	473	0		20	1083	0.0181324		16
FAD3B	CP027622.1	1036195	G	T	0	538	0		0	173	0		0	371	0		0	250	0		0	403	0		0	239	0		0	635	0		0	617	0		0	702	0		2	476	0.0041841		0	1110	0		0
FAD3B	CP027622.1	1036209	T	C	381	1542	0.198128		34	497	0.0640301		405	1440	0.219512		92	999	0.0843263		423	1375	0.235261		245	905	0.213043		373	1607	0.188384		521	2013	0.205604		440	1031	0.299116		482	1558	0.236275		636	1590	0.285714		596
FAD3B	CP027622.1	1036249	T	C	70	1134	0.0581395		62	157	0.283105		35	1005	0.0336538		3	390	0.00763359		53	1039	0.0485348		21	623	0.0326087		85	1199	0.0661994		86	1423	0.0569914		102	1374	0.0691057		90	1208	0.0693374		186	2045	0.0833707		150
FAD3B	CP027622.1	1036253	GAAAAAGAT	GTAAAAAGAT	1	655	0.00152439		1	49	0.02		1	662	0.0015083		0	137	0		0	680	0		3	387	0.00769231		0	643	0		0	876	0		1	765	0.00130548		1	807	0.00123762		49	1059	0.0442238		38
FAD3B	CP027622.1	1036342	T	G	4	1173	0.00339847		2	87	0.0224719		1	1183	0.000844595		0	255	0		0	1237	0		5	696	0.00713267		1	1163	0.000859107		0	1607	0		1	1393	0.00071736		4	1429	0.00279135		104	1924	0.0512821		62
FAD3B	CP027622.1	1036358	A	C	3	1227	0.00243902		2	90	0.0217391		1	1222	0.000817661		0	267	0		0	1262	0		5	716	0.00693481		0	1192	0		1	1633	0.000611995		2	1438	0.00138889		3	1476	0.0020284		109	1974	0.0523284		68
FAD3B	CP027622.1	1036378	TGTCC	CGTCC	3	1258	0.00237906		2	95	0.0206186		1	1263	0.000791139		0	269	0		2	1306	0.00152905		5	743	0.00668449		0	1238	0		0	1688	0		4	1490	0.00267738		8	1523	0.00522534		113	2027	0.0528037		77
FAD3B	CP027622.1	1036378	TGTCC	CGTCT	0	1258	0		0	95	0		0	1263	0		0	269	0		0	1306	0		0	743	0		0	1238	0		0	1688	0		0	1490	0		0	1523	0		0	2027	0		0
FAD3B	CP027622.1	1036473	AGC	AC	2	1198	0.00166667		1	96	0.0103093		1	1233	0.000810373		0	262	0		0	1253	0		2	729	0.00273598		0	1173	0		0	1631	0		1	1455	0.000686813		0	1493	0		97	1986	0.0465675		61
FAD3B	CP027622.1	1036488	G	A	2	1130	0.00176678		1	93	0.0106383		1	1184	0.000843882		0	241	0		0	1177	0		2	697	0.00286123		0	1112	0		0	1559	0		1	1400	0.000713776		0	1430	0		92	1900	0.0461847		55
FAD3B	CP027622.1	1036667	C	T	0	350	0		0	21	0		2	388	0.00512821		0	143	0		0	374	0		0	458	0		1	355	0.00280899		0	590	0		1	490	0.00203666		2	476	0.0041841		5	477	0.0103734		15
FAD3B	CP027622.1	1036702	G	A	4	483	0.00821355		0	27	0		0	557	0		0	195	0		0	489	0		0	652	0		0	510	0		0	821	0		0	677	0		0	656	0		0	662	0		0
FAD3B	CP027622.1	1036894	T	A	1	509	0.00196078		0	35	0		1	381	0.0026178		0	132	0		0	636	0		3	648	0.00460829		0	535	0		0	796	0		2	737	0.00270636		1	753	0.00132626		19	673	0.0274566		0
FAD3B	CP027622.1	1036993	A	G	4	234	0.0168067		0	27	0		3	66	0.0434783		0	26	0		3	408	0.00729927		8	291	0.0267559		9	241	0.036		9	309	0.0283019		13	365	0.0343915		11	390	0.0274314		14	340	0.039548		6
FAD3B	CP027622.1	1037189	A	C	0	343	0		0	88	0		0	134	0		0	57	0		0	738	0		2	642	0.00310559		0	460	0		0	722	0		0	801	0		0	681	0		24	738	0.0314961		0
FAD3B	CP027622.1	1037413	C	A	0	252	0		0	100	0		0	125	0		0	61	0		0	712	0		0	656	0		0	454	0		0	772	0		0	810	0		1	568	0.00175747		39	775	0.0479115		2
FAD3B	CP027622.1	1037426	G	A	2	253	0.00784314		0	99	0		0	125	0		0	61	0		0	705	0		6	655	0.00907716		0	449	0		2	772	0.00258398		0	812	0		0	563	0		0	813	0		0
FAD3B	CP027622.1	1037464	T	C	0	140	0		0	51	0		0	65	0		0	32	0		1	383	0.00260417		1	347	0.00287356		0	242	0		0	413	0		0	433	0		1	299	0.00333333		24	404	0.0560748		1
FAD3B	CP027622.1	1037476	T	G	0	138	0		0	51	0		0	66	0		0	31	0		0	383	0		0	351	0		0	244	0		0	417	0		0	437	0		1	298	0.00334448		26	406	0.0601852		1
FAD3B	CP027622.1	1037519	G	T	0	137	0		0	53	0		0	66	0		0	31	0		0	389	0		0	357	0		0	245	0		0	420	0		0	435	0		1	302	0.00330033		24	415	0.0546697		1
FAD3B	CP027622.1	1037536	CGTCTCTGG	CGTCTCTGGTCTCTGG	0	137	0		0	50	0		0	67	0		0	31	0		0	382	0		0	355	0		0	245	0		0	420	0		0	437	0		0	300	0		24	414	0.0547945		1
FAD3B	CP027622.1	1037557	T	C	0	140	0		0	53	0		0	67	0		0	31	0		0	389	0		0	357	0		0	246	0		0	422	0		1	447	0.00223214		1	304	0.00327869		26	417	0.0586907		1
FAD3B	CP027622.1	1037563	C	T	0	140	0		0	54	0		0	67	0		0	31	0		0	391	0		2	357	0.00557103		0	245	0		0	423	0		0	448	0		1	303	0.00328947		25	417	0.0565611		1
FAD3B	CP027622.1	1037610	GCG	CCA	0	414	0		0	86	0		0	281	0		0	195	0		0	714	0		0	624	0		0	808	0		0	755	0		0	917	0		1	642	0.00155521		21	803	0.0254854		1
FAD3B	CP027622.1	1037615	G	A	0	380	0		0	80	0		0	124	0		0	74	0		0	688	0		0	587	0		0	701	0		0	732	0		0	872	0		373	252	0.5968		0	778	0		2
FAD3B	CP027622.1	1037689	G	A	0	219	0		0	27	0		0	55	0		0	42	0		0	266	0		0	208	0		0	415	0		1	268	0.00371747		0	376	0		1	293	0.00340136		0	302	0		0
FAD3B	CP027622.1	1037695	T	C	0	220	0		0	27	0		0	55	0		2	40	0.047619		0	267	0		0	208	0		0	414	0		0	269	0		0	375	0		0	294	0		0	301	0		0
FAD3B	CP027622.1	1037716	G	A	0	219	0		0	27	0		0	55	0		0	44	0		0	265	0		0	207	0		1	414	0.00240964		0	269	0		0	374	0		0	293	0		0	302	0		0
FAD3B	CP027622.1	1037810	GTG	GTA	0	269	0		0	38	0		0	73	0		0	51	0		0	349	0		3	245	0.0120968		0	530	0		0	346	0		0	494	0		0	375	0		0	382	0		0
FAD3B	CP027622.1	1037813	C	T	0	279	0		2	34	0.0555556		0	76	0		0	51	0		0	355	0		0	253	0		0	536	0		0	352	0		0	512	0		0	384	0		0	391	0		0
FAD3B	CP027622.1	1037830	C	T	0	326	0		0	47	0		0	92	0		0	66	0		0	411	0		0	300	0		0	637	0		0	422	0		0	598	0		0	448	0		0	477	0		0
FAD3B	CP027622.1	1037835	TACACACAT	TACACAT	0	326	0		0	47	0		0	88	0		0	63	0		0	413	0		0	300	0		0	644	0		0	421	0		0	599	0		0	451	0		0	474	0		0
FAD3B	CP027622.1	1037844	T	G	0	357	0		0	51	0		0	93	0		0	71	0		0	452	0		0	334	0		0	691	0		0	465	0		0	635	0		0	493	0		0	522	0		0
FAD3B	CP027622.1	1037853	T	A	0	372	0		0	51	0		0	95	0		0	71	0		0	461	0		0	338	0		0	712	0		0	473	0		0	656	0		0	513	0		0	525	0		0
FAD3B	CP027622.1	1037888	G	A	0	373	0		0	53	0		0	94	0		0	75	0		2	467	0.00426439		0	360	0		0	715	0		2	477	0.00417537		0	666	0		0	527	0		0	543	0		0
FAD3B	CP027622.1	1037927	TGGGGGCT	TTGGGACT	0	205	0		0	27	0		0	51	0		0	40	0		0	249	0		0	195	0		0	381	0		0	248	0		0	355	0		0	277	0		0	290	0		0
FAD3B	CP027622.1	1037937	G	C	0	208	0		0	27	0		0	52	0		0	40	0		0	254	0		0	200	0		0	391	0		0	256	0		0	357	0		0	282	0		0	295	0		0
FAD3B	CP027622.1	1037951	TAAGTCATTTCTTGGCTCA	TAAGTCATTTCTTCGCTCA	0	212	0		0	26	0		0	53	0		0	39	0		0	253	0		0	195	0		10	381	0.0255754		0	251	0		0	356	0		0	279	0		26	265	0.0893471		0
FAD3B	CP027622.1	1038124	A	G	7	66	0.0958904		1	5	0.166667		1	43	0.0227273		0	3	0		7	82	0.0786517		0	30	0		3	75	0.0384615		15	109	0.120968		10	116	0.0793651		10	92	0.0980392		34	130	0.207317		3
FAD3B	CP027622.1	1038207	GTACCAGCAGT	CTACCAGCAGT	0	72	0		0	5	0		0	43	0		0	3	0		0	85	0		0	29	0		0	78	0		0	117	0		0	123	0		0	98	0		1	150	0.00662252		0
FAD3B	CP027622.1	1038273	GTTTATC	GTTTATT	1	104	0.00952381		0	8	0		0	60	0		0	3	0		0	123	0		0	48	0		0	123	0		0	175	0		1	175	0.00568182		0	138	0		1	217	0.00458716		0
FAD3B	CP027622.1	1038320	T	C	0	131	0		0	12	0		0	78	0		0	5	0		0	159	0		0	60	0		0	145	0		0	220	0		0	223	0		0	184	0		0	277	0		0
FAD3B	CP027622.1	1038358	C	A	0	70	0		0	6	0		0	40	0		0	3	0		0	95	0		0	31	0		0	81	0		0	115	0		0	118	0		0	99	0		0	139	0		1
FAD3B	CP027622.1	1038433	G	A	0	72	0		0	6	0		0	41	0		0	3	0		0	96	0		0	31	0		0	81	0		0	119	0		0	122	0		0	101	0		0	148	0		0
FAD3A	CP027631.1	16089086	T	A	48	81	0.372093		11	25	0.305556		30	142	0.174419		8	229	0.0337553		49	80	0.379845		37	177	0.172897		58	79	0.423358		76	106	0.417582		99	64	0.607362		79	115	0.407216		112	78	0.589474		115
FAD3A	CP027631.1	16089144	C	T	0	73	0		0	17	0		0	43	0		0	12	0		0	74	0		0	52	0		1	88	0.011236		0	107	0		4	140	0.0277778		0	123	0		0	185	0		0
FAD3A	CP027631.1	16089208	ATTCTTCTTCTTCTTTTCTTTTCTG	ATTCTTCTTCTTCTTTTCTTTCCTG	0	70	0		0	14	0		0	40	0		0	12	0		0	73	0		0	49	0		0	83	0		0	101	0		0	129	0		0	110	0		0	176	0		0
FAD3A	CP027631.1	16089208	ATTCTTCTTCTTCTTTTCTTTTCTG	ATTCTTCTTCTTTTCTTTCCTG	0	70	0		0	14	0		0	40	0		0	12	0		0	73	0		0	49	0		0	83	0		0	101	0		3	129	0.0227273		0	110	0		0	176	0		0
FAD3A	CP027631.1	16089401	A	G	0	68	0		0	18	0		0	39	0		0	12	0		0	79	0		0	54	0		0	86	0		0	98	0		3	136	0.0215827		2	117	0.0168067		1	170	0.00584795		1
FAD3A	CP027631.1	16089469	C	T	0	68	0		0	18	0		0	39	0		0	12	0		0	81	0		0	54	0		0	87	0		0	98	0		2	138	0.0142857		0	122	0		0	172	0		1
FAD3A	CP027631.1	16089585	T	G	0	102	0		0	13	0		0	65	0		0	8	0		0	150	0		0	112	0		0	115	0		0	188	0		0	176	0		0	262	0		0	222	0		1
FAD3A	CP027631.1	16089634	T	C	0	101	0		0	13	0		0	64	0		0	7	0		0	146	0		0	111	0		0	115	0		0	185	0		0	174	0		0	250	0		0	218	0		0
FAD3A	CP027631.1	16089655	C	G	0	99	0		0	13	0		0	62	0		0	6	0		0	142	0		0	106	0		0	112	0		0	183	0		0	168	0		2	246	0.00806452		0	213	0		0
FAD3A	CP027631.1	16089663	ATCTGAAGT	AT	0	100	0		0	12	0		0	64	0		0	6	0		0	145	0		0	107	0		0	111	0		0	183	0		0	172	0		0	247	0		0	214	0		0
FAD3A	CP027631.1	16089679	ATC	ATGACTTCTC	0	100	0		0	13	0		0	64	0		0	6	0		0	145	0		0	107	0		0	111	0		0	184	0		0	172	0		0	246	0		0	217	0		0
FAD3A	CP027631.1	16089689	TAAAAAAAATCTGC	TAAAAAAAAGCTTGCATAAATTTTAGC	0	93	0		0	9	0		0	59	0		0	5	0		0	135	0		0	101	0		0	101	0		0	165	0		0	162	0		0	225	0		0	203	0		0
FAD3A	CP027631.1	16089704	AGTCTAAAAATC	ATCTAAAATC	0	97	0		0	13	0		0	63	0		0	6	0		0	144	0		0	102	0		0	109	0		0	176	0		0	168	0		0	238	0		0	212	0		0
FAD3A	CP027631.1	16089720	CTTGTC	CGTC	0	94	0		0	13	0		0	62	0		0	6	0		0	140	0		0	105	0		0	108	0		0	176	0		0	165	0		0	229	0		0	209	0		0
FAD3A	CP027631.1	16089726	TCTG	TTAGATCTAACGACTA	0	98	0		0	13	0		0	61	0		0	6	0		0	139	0		0	104	0		0	107	0		0	175	0		0	166	0		0	233	0		0	212	0		0
FAD3A	CP027631.1	16089741	GGAA	GA	0	93	0		0	13	0		0	58	0		0	5	0		0	136	0		0	97	0		0	108	0		0	167	0		0	156	0		0	222	0		0	205	0		0
FAD3A	CP027631.1	16089759	GCTACG	ACTATA	0	164	0		0	19	0		0	100	0		0	11	0		0	228	0		0	176	0		0	187	0		0	292	0		0	266	0		0	406	0		0	356	0		0
FAD3A	CP027631.1	16089783	C	T	0	160	0		0	18	0		0	106	0		0	12	0		0	248	0		0	182	0		0	188	0		0	311	0		0	281	0		2	420	0.00473934		0	376	0		0
FAD3A	CP027631.1	16089790	GTATG	ATATA	0	156	0		0	20	0		0	99	0		0	13	0		0	243	0		0	178	0		0	185	0		0	299	0		0	275	0		0	404	0		0	364	0		0
FAD3A	CP027631.1	16089810	T	C	0	148	0		0	19	0		0	89	0		0	10	0		0	233	0		0	164	0		0	173	0		0	268	0		0	252	0		0	379	0		0	345	0		0
FAD3A	CP027631.1	16089814	AGA	AC	0	135	0		0	16	0		0	88	0		0	10	0		0	220	0		0	150	0		0	160	0		0	258	0		0	239	0		0	362	0		0	325	0		0
FAD3A	CP027631.1	16089830	G	A	0	129	0		0	15	0		0	77	0		0	9	0		0	192	0		0	136	0		1	145	0.00684932		0	229	0		0	209	0		0	323	0		0	296	0		0
FAD3A	CP027631.1	16089843	T	C	0	101	0		0	12	0		0	64	0		0	8	0		0	150	0		0	111	0		1	113	0.00877193		0	187	0		0	167	0		0	250	0		0	213	0		0
FAD3A	CP027631.1	16089860	T	A	0	99	0		0	13	0		0	65	0		0	8	0		0	150	0		0	110	0		0	114	0		0	187	0		0	168	0		0	253	0		0	216	0		0
FAD3A	CP027631.1	16089864	GTA	GTACAAATA	0	100	0		0	13	0		0	65	0		0	7	0		0	149	0		0	111	0		0	114	0		0	187	0		0	168	0		0	252	0		0	215	0		0
FAD3A	CP027631.1	16089873	C	T	0	100	0		0	13	0		0	63	0		0	8	0		0	150	0		0	111	0		0	114	0		0	188	0		0	169	0		0	249	0		0	216	0		0
FAD3A	CP027631.1	16089895	TTCAATAC	CTCGATAT	0	100	0		0	13	0		0	64	0		0	8	0		0	149	0		0	111	0		0	115	0		0	188	0		0	168	0		0	253	0		0	213	0		0
FAD3A	CP027631.1	16089916	T	C	1	100	0.00990099		0	13	0		0	65	0		0	8	0		0	151	0		0	111	0		0	115	0		0	189	0		0	171	0		0	256	0		0	217	0		0
FAD3A	CP027631.1	16089924	GAAAAAAAATTCAAAAAAATAAAAATTTTCAAT	GGGAAAAATTCCCAG	0	96	0		0	13	0		0	61	0		0	8	0		0	139	0		0	103	0		0	104	0		0	182	0		0	151	0		0	240	0		0	202	0		0
FAD3A	CP027631.1	16089966	C	G	0	101	0		0	13	0		0	67	0		0	8	0		0	151	0		0	112	0		0	115	0		0	190	0		1	172	0.00578035		0	258	0		0	219	0		0
FAD3A	CP027631.1	16089972	TAGGG	GAGGC	0	101	0		0	13	0		0	67	0		0	8	0		0	151	0		0	112	0		0	113	0		0	190	0		1	172	0.00578035		0	257	0		0	219	0		0
FAD3A	CP027631.1	16089994	A	G	0	396	0		0	57	0		0	357	0		0	106	0		1	660	0.00151286		3	639	0.0046729		0	711	0		0	656	0		11	829	0.0130952		1	1016	0.000983284		0	611	0		0
FAD3A	CP027631.1	16090006	G	A	0	395	0		0	58	0		0	354	0		0	106	0		1	661	0.00151057		3	635	0.00470219		2	712	0.00280112		0	655	0		11	829	0.0130952		1	1017	0.000982318		0	612	0		0
FAD3A	CP027631.1	16090014	A	G	0	395	0		0	57	0		0	355	0		0	106	0		1	661	0.00151057		5	631	0.00786164		0	708	0		0	656	0		11	830	0.0130797		0	1014	0		0	613	0		1
FAD3A	CP027631.1	16090031	C	A	23	414	0.0526316		2	70	0.0277778		22	388	0.0536585		1	205	0.00485437		24	682	0.0339943		33	669	0.0470085		31	715	0.041555		52	637	0.0754717		55	816	0.0631458		52	1012	0.0488722		47	576	0.0754414		50
FAD3A	CP027631.1	16090047	GTGATCGAAAATGA	ATGACCGGAGATGG	0	272	0		0	38	0		0	279	0		0	91	0		0	490	0		0	499	0		0	567	0		0	422	0		0	580	0		0	699	0		0	360	0		0
FAD3A	CP027631.1	16090047	GTGATCGAAAATGA	GTGACCGGAGATGG	0	272	0		0	38	0		0	279	0		0	91	0		0	490	0		3	499	0.0059761		0	567	0		0	422	0		10	580	0.0169492		0	699	0		0	360	0		0
FAD3A	CP027631.1	16090047	GTGATCGAAAATGA	GTGATCGGAAATGA	2	272	0.00729927		0	38	0		0	279	0		6	91	0.0618557		0	490	0		0	499	0		0	567	0		9	422	0.0208817		21	580	0.0349418		0	699	0		7	360	0.0190736		0
FAD3A	CP027631.1	16090064	TA	TCTGGCGATCAAAGATGACTAAATTATGATAC	0	278	0		0	40	0		0	278	0		0	98	0		0	490	0		3	501	0.00595238		0	571	0		0	432	0		10	606	0.0162338		0	705	0		0	370	0		0
FAD3A	CP027631.1	16090083	AC	GA	0	279	0		0	40	0		0	280	0		0	97	0		0	492	0		3	499	0.0059761		0	574	0		0	433	0		10	606	0.0162338		0	707	0		0	368	0		0
FAD3A	CP027631.1	16090089	GAC	AAT	0	276	0		0	40	0		0	280	0		0	97	0		0	492	0		3	498	0.00598802		0	575	0		0	435	0		10	604	0.0162866		0	705	0		0	366	0		0
FAD3A	CP027631.1	16090102	TTA	CTG	0	276	0		0	40	0		0	281	0		0	98	0		0	490	0		3	500	0.00596421		0	575	0		0	434	0		10	606	0.0162338		0	706	0		0	366	0		0
FAD3A	CP027631.1	16090111	ATAAGAT	CTAGAT	0	275	0		0	39	0		0	281	0		0	98	0		0	489	0		3	498	0.00598802		0	575	0		0	432	0		10	605	0.0162602		0	703	0		0	357	0		0
FAD3A	CP027631.1	16090118	C	T	0	278	0		0	40	0		0	277	0		0	98	0		0	490	0		4	493	0.00804829		0	577	0		0	431	0		10	606	0.0162338		0	708	0		0	361	0		1
FAD3A	CP027631.1	16090176	T	C	2	520	0.00383142		0	76	0		0	542	0		0	192	0		2	935	0.00213447		6	976	0.00610998		0	1121	0		0	843	0		24	1151	0.0204255		0	1380	0		2	699	0.00285307		7
FAD3A	CP027631.1	16090183	AGAAT	GGAAC	0	522	0		0	76	0		0	537	0		0	189	0		0	938	0		6	972	0.00613497		0	1118	0		0	843	0		24	1151	0.0204255		0	1379	0		0	702	0		0
FAD3A	CP027631.1	16090194	CAAATTATAAC	CAAAATTATAAC	0	508	0		0	75	0		0	532	0		0	187	0		0	932	0		6	962	0.00619835		0	1111	0		0	833	0		23	1130	0.019948		0	1361	0		0	696	0		0
FAD3A	CP027631.1	16090251	T	C	2	422	0.00471698		0	61	0		2	446	0.00446429		0	155	0		3	782	0.00382166		3	808	0.00369914		1	954	0.00104712		0	695	0		13	934	0.0137276		3	1157	0.00258621		0	588	0		0
FAD3A	CP027631.1	16090340	G	A	1	431	0.00231481		0	56	0		0	495	0		0	151	0		0	708	0		1	759	0.00131579		0	891	0		10	604	0.0162866		0	821	0		4	1038	0.00383877		425	128	0.768535		0
FAD3A	CP027631.1	16090584	C	T	8	134	0.056338		1	14	0.0666667		9	215	0.0401786		0	57	0		5	187	0.0260417		5	234	0.0209205		3	283	0.0104895		4	159	0.0245399		6	177	0.0327869		9	275	0.0316901		7	165	0.0406977		5
FAD3A	CP027631.1	16090710	TGA	TA	0	119	0		0	13	0		0	187	0		0	49	0		0	158	0		0	197	0		0	239	0		0	146	0		1	153	0.00649351		0	234	0		0	148	0		0
FAD3A	CP027631.1	16090903	T	C	0	493	0		0	40	0		0	530	0		0	135	0		0	492	0		4	568	0.00699301		2	580	0.00343643		0	608	0		25	629	0.0382263		0	653	0		0	677	0		0
FAD3A	CP027631.1	16090937	A	G	0	873	0		0	72	0		0	965	0		0	243	0		0	869	0		8	1010	0.00785855		4	1029	0.00387222		0	1113	0		40	1151	0.0335852		4	1176	0.00338983		0	1234	0		3
FAD3A	CP027631.1	16091117	AATTG	AATTATTG	0	495	0		0	43	0		0	535	0		0	138	0		0	496	0		5	579	0.00856164		2	593	0.00336134		0	619	0		28	631	0.0424886		1	661	0.00151057		0	691	0		0
FAD3A	CP027631.1	16091125	ATTTTTTTCTTATAG	GTTTTTTTCTTATAG	0	490	0		0	42	0		0	518	0		0	133	0		0	488	0		5	568	0.008726		2	580	0.00343643		0	606	0		28	609	0.043956		1	654	0.00152672		0	672	0		0
FAD3A	CP027631.1	16091166	G	A	1	503	0.00198413		0	43	0		0	539	0		0	137	0		0	497	0		5	579	0.00856164		1	599	0.00166667		0	620	0		24	635	0.0364188		3	666	0.0044843		0	690	0		0
FAD3A	CP027631.1	16091177	A	G	0	506	0		0	43	0		0	539	0		0	137	0		0	495	0		5	580	0.00854701		1	600	0.00166389		0	620	0		22	637	0.0333839		2	669	0.00298063		0	691	0		1
FAD3A	CP027631.1	16091185	TCCGG	TCACTCCCGG	0	1062	0		0	238	0		0	1004	0		0	585	0		0	974	0		5	897	0.00554324		1	1221	0.000818331		0	1548	0		21	1136	0.0181504		2	1365	0.00146306		0	1404	0		0
FAD3A	CP027631.1	16091195	TCGC	TC	0	1062	0		1	237	0.00420168		523	474	0.524574		0	585	0		487	485	0.501029		546	358	0.603982		572	649	0.468468		571	975	0.36934		619	537	0.535467		305	1062	0.223116		55	1348	0.0392017		562
FAD3A	CP027631.1	16092028	TAAC	GAAC	0	288	0		0	53	0		0	391	0		0	90	0		0	307	0		0	344	0		0	325	0		0	414	0		2	288	0.00689655		0	364	0		0	499	0		0
FAD3A	CP027631.1	16092063	G	C	0	291	0		0	54	0		0	393	0		0	92	0		0	313	0		0	350	0		0	327	0		0	418	0		3	284	0.010453		0	370	0		0	506	0		0
FAD3A	CP027631.1	16092159	G	A	29	447	0.0609244		4	87	0.043956		24	653	0.0354505		0	160	0		22	478	0.044		40	556	0.0671141		29	509	0.0539033		48	686	0.0653951		46	463	0.0903733		45	584	0.0715421		56	831	0.0631342		33
FAD3A	CP027631.1	16092174	AC	GC	2	472	0.00421941		0	92	0		2	676	0.00294985		0	172	0		0	522	0		0	591	0		0	548	0		4	710	0.00560224		6	476	0.0124481		0	622	0		5	872	0.00570125		3
FAD3A	CP027631.1	16092211	G	A	28	464	0.0569106		4	92	0.0416667		36	680	0.0502793		0	172	0		25	530	0.045045		36	580	0.0584416		35	550	0.0598291		67	680	0.0896921		57	454	0.111546		42	612	0.0642202		55	862	0.0599782		39
FAD3A	CP027631.1	16092218	TAAAAAGT	TAAAAAAAGT	0	471	0		0	93	0		0	686	0		0	163	0		0	524	0		0	595	0		0	558	0		0	713	0		8	480	0.0163934		0	627	0		0	877	0		0
FAD3A	CP027631.1	16092241	TAAGAAAAGAAAACC	CAAGAAAAGAAAACC	7	396	0.0173697		0	81	0		0	560	0		0	147	0		2	443	0.00449438		0	499	0		0	471	0		0	579	0		7	404	0.0170316		1	516	0.00193424		0	756	0		0
FAD3A	CP027631.1	16092272	TC	TA	6	277	0.0212014		1	53	0.0185185		0	392	0		0	90	0		1	303	0.00328947		2	351	0.00566572		0	332	0		1	408	0.00244499		7	280	0.0243902		0	366	0		1	504	0.0019802		0
FAD3A	CP027631.1	16092294	T	C	6	277	0.0212014		0	52	0		1	391	0.00255102		0	91	0		2	305	0.00651466		0	352	0		0	331	0		0	414	0		0	288	0		2	367	0.00542005		3	507	0.00588235		0
FAD3A	CP027631.1	16092348	C	T	6	280	0.020979		0	52	0		0	394	0		0	91	0		1	307	0.00324675		0	355	0		1	333	0.00299401		0	415	0		0	291	0		2	368	0.00540541		1	512	0.00194932		0
FAD3A	CP027631.1	16092372	TGT	TGC	20	266	0.0699301		1	51	0.0192308		20	375	0.0506329		0	91	0		16	297	0.0511182		13	341	0.0367232		14	320	0.0419162		28	389	0.0671463		20	271	0.0687285		28	341	0.0758808		20	495	0.038835		22
FAD3A	CP027631.1	16092390	G	A	0	284	0		0	52	0		0	395	0		0	91	0		0	313	0		0	357	0		0	334	0		0	418	0		4	286	0.0137931		0	371	0		0	517	0		1
FAD3A	CP027631.1	16092403	A	T	0	588	0		0	87	0		0	700	0		0	332	0		0	627	0		0	702	0		0	675	0		1	760	0.00131406		0	1050	0		0	723	0		0	926	0		0
FAD3A	CP027631.1	16092575	C	T	18	540	0.0322581		0	57	0		15	555	0.0263158		8	435	0.0180587		16	543	0.0286225		11	595	0.0181518		15	600	0.0243902		20	589	0.0328407		95	1346	0.0659264		17	627	0.0263975		40	715	0.0529801		12
FAD3A	CP027631.1	16092674	G	T	8	359	0.0217984		1	42	0.0232558		7	383	0.0179487		3	297	0.01		11	379	0.0282051		5	396	0.0124688		7	403	0.0170732		6	404	0.0146341		35	904	0.0372737		2	428	0.00465116		10	512	0.0191571		4
FAD3A	CP027631.1	16092741	TAG	TAAAG	4	307	0.0128617		0	32	0		2	315	0.00630915		1	241	0.00413223		2	313	0.00634921		0	338	0		5	329	0.0149701		0	327	0		21	762	0.0268199		1	348	0.00286533		2	409	0.00486618		0
FAD3A	CP027631.1	16092856	ACCCCTTTTTTTTTGCTCTTTA	ACCCCTTTTTTTTGCTCTTTA	24	87	0.216216		13	38	0.254902		9	28	0.243243		0	5	0		17	67	0.202381		9	34	0.209302		17	52	0.246377		20	74	0.212766		21	60	0.259259		20	49	0.289855		13	47	0.216667		21
FAD3A	CP027631.1	16092856	ACCCCTTTTTTTTTGCTCTTTA	ACCCTTTTTTCTGCTCTTTA	29	87	0.25		8	38	0.173913		4	28	0.125		0	5	0		22	67	0.247191		7	34	0.170732		29	52	0.358025		19	74	0.204301		19	60	0.240506		20	49	0.289855		12	47	0.20339		15
FAD3A	CP027631.1	16092995	T	C	12	236	0.0483871		11	109	0.0916667		1	67	0.0147059		0	10	0		18	189	0.0869565		2	83	0.0235294		9	167	0.0511364		11	191	0.0544554		20	166	0.107527		6	162	0.0357143		4	127	0.0305344		9
FAD3A	CP027631.1	16093029	T	C	7	235	0.0289256		0	119	0		0	69	0		0	8	0		0	193	0		0	79	0		0	166	0		0	197	0		0	178	0		0	163	0		0	128	0		0
FAD3A	CP027631.1	16093031	TCTAGGAAACCTATGTGCA	TCTAGGAAAACTATGTGCA	5	193	0.0252525		0	92	0		0	53	0		0	7	0		0	150	0		0	70	0		0	138	0		1	155	0.00641026		0	144	0		0	133	0		0	96	0		0
FAD3A	CP027631.1	16093105	A	G	0	156	0		0	75	0		0	43	0		0	7	0		0	127	0		0	54	0		0	109	0		0	122	0		0	114	0		0	104	0		0	81	0		0
FAD3A	CP027631.1	16093145	C	A	4	153	0.0254777		1	73	0.0135135		0	43	0		0	7	0		1	126	0.00787402		0	52	0		1	107	0.00925926		0	122	0		2	112	0.0175439		1	104	0.00952381		0	81	0		0
FAD3A	CP027631.1	16093161	A	G	0	165	0		0	79	0		0	45	0		0	7	0		0	130	0		0	53	0		0	115	0		0	127	0		0	115	0		0	105	0		1	82	0.0120482		1
FAD3A	CP027631.1	16093168	C	A	0	164	0		0	75	0		0	45	0		0	7	0		0	128	0		0	53	0		1	111	0.00892857		0	128	0		2	112	0.0175439		0	103	0		1	81	0.0121951		0
FAD3A	CP027631.1	16093184	A	G	34	197	0.147186		9	87	0.09375		33	61	0.351064		0	9	0		35	146	0.19337		22	85	0.205607		17	127	0.118056		40	197	0.168776		41	167	0.197115		36	172	0.173077		19	103	0.155738		36
FAD3A	CP027631.1	16093234	G	T	180	219	0.451128		173	89	0.660305		105	89	0.541237		52	10	0.83871		192	174	0.52459		233	105	0.689349		224	131	0.630986		93	226	0.291536		4	201	0.0195122		212	199	0.515815		132	111	0.54321		173
FAD3A	CP027631.1	16093429	AACTCTCTTG	AACTCTCTTA	0	395	0		1	321	0.00310559		0	279	0		0	101	0		0	429	0		0	508	0		0	473	0		12	311	0.0371517		0	122	0		2	543	0.00366972		6	318	0.0185185		0
FAD3A	CP027631.1	16093463	TTAT	TT	0	362	0		0	298	0		0	248	0		0	94	0		0	385	0		0	480	0		0	437	0		11	279	0.037931		0	105	0		1	481	0.00207469		4	291	0.0135593		0
FAD3A	CP027631.1	16093483	C	A	0	330	0		0	279	0		0	221	0		0	87	0		0	355	0		0	434	0		0	399	0		11	250	0.0421456		0	87	0		1	431	0.00231481		4	255	0.015444		0
FAD3A	CP027631.1	16093521	T	C	0	210	0		0	167	0		1	148	0.00671141		0	55	0		1	224	0.00444444		0	278	0		0	248	0		7	167	0.0402299		0	70	0		1	298	0.00334448		3	163	0.0180723		0
FAD2B	CP027632.1	5480096	C	A	138	332	0.293617		220	384	0.364238		164	346	0.321569		287	288	0.49913		103	280	0.26893		119	583	0.169516		172	620	0.217172		148	413	0.263815		151	470	0.243156		145	559	0.205966		148	543	0.214182		103
FAD2B	CP027632.1	5480213	G	A	0	467	0		0	593	0		0	504	0		0	567	0		0	383	0		0	698	0		1	785	0.00127226		0	553	0		1	615	0.00162338		1	699	0.00142857		26	663	0.0377358		0
FAD2B	CP027632.1	5480829	CTTGA	CTGA	6	173	0.0335196		9	425	0.0207373		4	222	0.0176991		5	414	0.0119332		4	134	0.0289855		5	195	0.025		8	236	0.0327869		11	256	0.0411985		4	200	0.0196078		11	190	0.0547264		13	252	0.0490566		6
FAD2B	CP027632.1	5480894	C	T	26	461	0.0533881		26	671	0.0373027		27	400	0.0632319		26	552	0.0449827		18	341	0.0501393		19	406	0.0447059		16	484	0.032		44	556	0.0733333		22	447	0.0469083		27	415	0.061086		47	535	0.080756		23
FAD2B	CP027632.1	5481028	C	A	0	272	0		0	235	0		0	177	0		0	125	0		0	143	0		0	200	0		0	230	0		0	288	0		0	241	0		0	194	0		13	269	0.0460993		0
FAD2B	CP027632.1	5481287	G	C	41	302	0.119534		72	294	0.196721		62	213	0.225455		114	210	0.351852		42	175	0.193548		31	232	0.117871		42	264	0.137255		46	332	0.121693		46	283	0.139818		38	230	0.141791		59	322	0.154856		24
FAD2B	CP027632.1	5481347	T	G	138	262	0.345		121	306	0.283372		87	246	0.261261		71	434	0.140594		75	194	0.27881		103	181	0.362676		96	240	0.285714		152	256	0.372549		120	241	0.33241		101	219	0.315625		131	289	0.311905		109
FAD2B	CP027632.1	5481365	ATCAGCCATTGGCTGGC	ATCAGCCATCGGCTGGC	0	64	0		0	110	0		0	89	0		0	176	0		0	53	0		0	40	0		0	74	0		0	76	0		0	64	0		0	60	0		0	81	0		0
FAD2B	CP027632.1	5481395	C	T	14	67	0.17284		25	115	0.178571		36	99	0.266667		105	185	0.362069		21	55	0.276316		13	45	0.224138		23	78	0.227723		25	84	0.229358		24	68	0.26087		18	66	0.214286		19	87	0.179245		11
FAD2B	CP027632.1	5481554	ATTCT	ATTCC	0	86	0		1	163	0.00609756		0	118	0		0	267	0		0	65	0		0	72	0		0	114	0		0	113	0		0	100	0		0	93	0		0	135	0		0
FAD2B	CP027632.1	5481700	ACACCCACCCAT	ACACGCACCCAT	88	136	0.392857		159	217	0.422872		149	166	0.473016		23	177	0.115		95	124	0.43379		87	111	0.439394		137	185	0.425466		117	159	0.423913		122	150	0.448529		118	158	0.427536		125	211	0.372024		78
FAD2B	CP027632.1	5481892	C	T	0	355	0		0	577	0		0	522	0		0	85	0		1	380	0.00262467		0	330	0		0	543	0		0	444	0		0	461	0		0	458	0		0	584	0		0
FAD2B	CP027632.1	5482022	C	T	55	124	0.307263		103	184	0.358885		88	187	0.32		13	33	0.282609		66	135	0.328358		64	103	0.383234		101	175	0.365942		87	143	0.378261		90	155	0.367347		80	158	0.336134		100	218	0.314465		68
FAD2B	CP027632.1	5482112	G	A	0	14	0		0	5	0		0	22	0		0	8	0		0	22	0		0	7	0		0	16	0		0	9	0		0	30	0		0	15	0		0	63	0		0
FAD2B	CP027632.1	5482190	GCAAT	GCAAA	7	14	0.333333		4	16	0.2		9	27	0.25		3	37	0.075		9	16	0.36		4	23	0.148148		10	13	0.434783		4	10	0.285714		13	22	0.371429		7	13	0.35		30	30	0.5		10
[truncated: 218 more columns]
