# Supplementary material for: Genetic diversity of SAD and FAD genes responsible for the fatty acid composition in flax cultivars and lines
Source: BMC Plant Biol. 2020 Oct 14;20(Suppl 1):301. doi: 10.1186/s12870-020-02499-w (PMC7557025; doi:10.1186/s12870-020-02499-w)
Supplement: Supplementary file 6 — Additional file 6. Correlations between polymorphisms in SAD1, SAD2, FAD2A, FAD2B, FAD3A, and FAD3B genes revealed by VarScan and fatty acid composition of flax oil. [file 12870_2020_2499_MOESM6_ESM.xlsx]

## Sheet: Correlations
Additional file 6. Correlations between polymorphisms in SAD1, SAD2, FAD2A, FAD2B, FAD3A, and FAD3B genes revealed by VarScan and fatty acid composition of flax oil.
PAL - palmitic acid, STE - stearic acid, OLE - oleic acid, LIO - linoleic acid, LIN - linolenic acid.
VAF - variant allele frequency, tStD - trimmed (top 10% of the values were not taken into account) standard deviation, Pred. rtStD - relative tStD for a predictor (the content of a fatty acid).
					PAL									STE									OLE									LIO									LIN
Gene	Chromosome	Site	Reference allele	Alternative allele	Spearman rs	Spearman p-value	Kendall tau	Kendall p-value	Pearson rs	Pred. rtStD	VAF tStD	Included samples		Spearman rs	Spearman p-value	Kendall tau	Kendall p-value	Pearson rs	Pred. rtStD	VAF tStD	Included samples		Spearman rs	Spearman p-value	Kendall tau	Kendall p-value	Pearson rs	Pred. rtStD	VAF tStD	Included samples		Spearman rs	Spearman p-value	Kendall tau	Kendall p-value	Pearson rs	Pred. rtStD	VAF tStD	Included samples		Spearman rs	Spearman p-value	Kendall tau	Kendall p-value	Pearson rs	Pred. rtStD	VAF tStD	Included samples
FAD2A	CP027619.1	5295381	A	G	-0.117763	0.335195	-0.0778869	0.357241	-0.117763	0.0840666	0.0620881	69		-0.0925029	0.449666	-0.0597065	0.477022	-0.0925029	0.134593	0.0620881	69		0.000301497	0.998038	0.0051392	0.950424	0.000301497	0.126917	0.0620881	69		-0.0615635	0.615302	-0.05446	0.510494	-0.0615635	0.236379	0.0620881	69		0.0620312	0.612615	0.0462131	0.575802	0.0620312	0.387107	0.0620881	69
FAD2A	CP027619.1	5295406	T	A	-0.0572886	0.640096	-0.0331306	0.696342	-0.0572886	0.0840666	0.0652151	69		0.00809117	0.947391	0.00787499	0.925531	0.00809117	0.134593	0.0652151	69		0.0165517	0.892623	0.0163371	0.84385	0.0165517	0.126917	0.0652151	69		-0.144175	0.237241	-0.113216	0.172771	-0.144175	0.236379	0.0652151	69		0.11463	0.348303	0.0764607	0.356226	0.11463	0.387107	0.0652151	69
FAD2A	CP027619.1	5295424	T	C	-0.0360417	0.76875	-0.0203332	0.810817	-0.0360417	0.0840666	0.0649654	69		-0.0175193	0.886386	-0.00525339	0.950312	-0.0175193	0.134593	0.0649654	69		-0.0214238	0.861293	-0.0167778	0.839788	-0.0214238	0.126917	0.0649654	69		-0.126137	0.301715	-0.0969202	0.243442	-0.126137	0.236379	0.0649654	69		0.106884	0.382047	0.0735013	0.375433	0.106884	0.387107	0.0649654	69
FAD2A	CP027619.1	5295674	G	A	-0.0869052	0.477676	-0.0735693	0.469553	-0.0869052	0.0840666	0	69		0.18479	0.128494	0.154648	0.125521	0.18479	0.134593	0	69		0.10171	0.405641	0.0832912	0.401795	0.10171	0.126917	0	69		-0.108205	0.376157	-0.0907143	0.36176	-0.108205	0.236379	0	69		0.00984974	0.935979	0.00875997	0.929679	0.00984974	0.387107	0	69
FAD2A	CP027619.1	5295692	T	C	0.255178	0.034335	0.173947	0.0490593	0.255178	0.0840666	0.0249298	69		0.104927	0.39087	0.066763	0.446573	0.104927	0.134593	0.0249298	69		-0.171577	0.158638	-0.120662	0.16227	-0.171577	0.126917	0.0249298	69		0.148772	0.222459	0.102442	0.23601	0.148772	0.236379	0.0249298	69		-0.136416	0.263699	-0.0944296	0.273728	-0.136416	0.387107	0.0249298	69
FAD2A	CP027619.1	5295692	T	G	0.255178	0.034335	0.173947	0.0490593	0.255178	0.0840666	0.0249298	69		0.104927	0.39087	0.066763	0.446573	0.104927	0.134593	0.0249298	69		-0.171577	0.158638	-0.120662	0.16227	-0.171577	0.126917	0.0249298	69		0.148772	0.222459	0.102442	0.23601	0.148772	0.236379	0.0249298	69		-0.136416	0.263699	-0.0944296	0.273728	-0.136416	0.387107	0.0249298	69
FAD2A	CP027619.1	5295775	C	T	0.126198	0.443954	0.0811684	0.474303	0.126198	0.0893081	0.112668	39		0.163438	0.320143	0.118563	0.296734	0.163438	0.122599	0.112668	39		0.0375133	0.820635	0.0325426	0.771454	0.0375133	0.11767	0.112668	39		0.194502	0.235418	0.165425	0.13979	0.194502	0.69157	0.112668	39		-0.187861	0.252105	-0.147697	0.187123	-0.187861	0.474159	0.112668	39
FAD2A	CP027619.1	5295796	C	T	0.182113	0.267169	0.126482	0.264589	0.182113	0.0893081	0.0722285	39		0.177124	0.280717	0.114349	0.313939	0.177124	0.122599	0.0722285	39		0.0328035	0.842853	0.0149053	0.894095	0.0328035	0.11767	0.0722285	39		-0.0284499	0.863497	0.00948517	0.932488	-0.0284499	0.69157	0.0722285	39		-0.0994179	0.547068	-0.0677052	0.545136	-0.0994179	0.474159	0.0722285	39
FAD2A	CP027619.1	5296093	A	C	-0.0703871	0.524625	-0.0593503	0.521356	-0.0703871	0.0828038	0.000977095	84		-0.0113409	0.91845	-0.0095278	0.917709	-0.0113409	0.12489	0.000977095	84		0.0226383	0.838041	0.0186632	0.8366	0.0226383	0.129294	0.000977095	84		0.0384868	0.728155	0.0317504	0.725865	0.0384868	0.275394	0.000977095	84		-0.0701755	0.525876	-0.0578057	0.522609	-0.0701755	0.355902	0.000977095	84
FAD2A	CP027619.1	5296102	G	A	0.0493484	0.655756	0.0322654	0.672564	0.0493484	0.0828038	0.0647144	84		-0.0337574	0.760486	-0.0256325	0.73615	-0.0337574	0.12489	0.0647144	84		-0.216638	0.0477777	-0.149762	0.0448953	-0.216638	0.129294	0.0647144	84		0.134007	0.224258	0.0976036	0.191468	0.134007	0.275394	0.0647144	84		-0.0550734	0.618787	-0.0371919	0.618145	-0.0550734	0.355902	0.0647144	84
FAD2A	CP027619.1	5296145	C	T	-0.0562093	0.615963	-0.0384588	0.618286	-0.0562093	0.0837504	0.0516478	82		-0.0549819	0.623702	-0.0395108	0.607378	-0.0549819	0.126566	0.0516478	82		-0.201902	0.0689096	-0.135491	0.0727397	-0.201902	0.129453	0.0516478	82		0.173796	0.118396	0.117488	0.120119	0.173796	0.27143	0.0516478	82		-0.038692	0.730003	-0.0299275	0.691714	-0.038692	0.363429	0.0516478	82
FAD2A	CP027619.1	5296153	A	G	0.123231	0.270035	0.0976129	0.271335	0.123231	0.0837504	0.00325479	82		0.144633	0.194828	0.120234	0.173822	0.144633	0.126566	0.00325479	82		0.199118	0.0729073	0.151259	0.0813508	0.199118	0.129453	0.00325479	82		-0.175866	0.114009	-0.142479	0.101034	-0.175866	0.27143	0.00325479	82		-0.0138626	0.901624	-0.0103619	0.904921	-0.0138626	0.363429	0.00325479	82
FAD2A	CP027619.1	5296175	C	T	-0.0125243	0.910525	-0.00591223	0.945631	-0.0125243	0.0832869	0.0185534	83		0.00170378	0.987803	0.00210008	0.980593	0.00170378	0.125713	0.0185534	83		0.187042	0.090423	0.146051	0.084767	0.187042	0.130005	0.0185534	83		-0.24661	0.0246093	-0.188622	0.026153	-0.24661	0.272114	0.0185534	83		-0.0159382	0.886282	-0.00945684	0.911085	-0.0159382	0.358368	0.0185534	83
FAD2A	CP027619.1	5296277	T	A	-0.129472	0.243382	-0.0838682	0.275788	-0.129472	0.0832869	0.0525257	83		-0.0496953	0.655485	-0.0350581	0.647332	-0.0496953	0.125713	0.0525257	83		-0.117766	0.288997	-0.0790409	0.293419	-0.117766	0.130005	0.0525257	83		0.0134827	0.90371	0.00474145	0.949794	0.0134827	0.272114	0.0525257	83		-0.00473528	0.966111	-0.00266272	0.97175	-0.00473528	0.358368	0.0525257	83
FAD2A	CP027619.1	5296364	G	A	-0.279916	0.00991418	-0.184045	0.0157216	-0.279916	0.0828038	0.0595265	84		-0.338914	0.00161301	-0.233463	0.00210604	-0.338914	0.12489	0.0595265	84		0.13002	0.238474	0.0872577	0.241687	0.13002	0.129294	0.0595265	84		0.0430787	0.697211	0.0242078	0.74549	0.0430787	0.275394	0.0595265	84		-0.00310859	0.977611	0.000863189	0.990752	-0.00310859	0.355902	0.0595265	84
FAD2A	CP027619.1	5296383	C	A	-0.131649	0.232591	-0.0886889	0.244781	-0.131649	0.0828038	0.0309832	84		-0.0967109	0.381496	-0.0712074	0.34865	-0.0967109	0.12489	0.0309832	84		-0.105963	0.337396	-0.0680119	0.361804	-0.105963	0.129294	0.0309832	84		-0.175059	0.111221	-0.121414	0.103761	-0.175059	0.275394	0.0309832	84		0.325708	0.00250003	0.213073	0.00424602	0.325708	0.355902	0.0309832	84
FAD2A	CP027619.1	5296454	T	C	0.0201917	0.855343	0.0115312	0.879811	0.0201917	0.0828038	0.0336513	84		-0.0414418	0.708188	-0.0294288	0.698545	-0.0414418	0.12489	0.0336513	84		0.11033	0.317748	0.0804154	0.280983	0.11033	0.129294	0.0336513	84		0.0418606	0.705375	0.0328817	0.659542	0.0418606	0.275394	0.0336513	84		-0.193416	0.0779323	-0.13103	0.0787286	-0.193416	0.355902	0.0336513	84
FAD2A	CP027619.1	5296483	C	T	0.225087	0.0395385	0.172055	0.030964	0.225087	0.0828038	0.119176	84		0.241851	0.0266639	0.175357	0.027323	0.241851	0.12489	0.119176	84		-0.124437	0.259411	-0.0900505	0.248242	-0.124437	0.129294	0.119176	84		0.0511861	0.643793	0.035303	0.651014	0.0511861	0.275394	0.119176	84		0.0473267	0.669017	0.0361745	0.642499	0.0473267	0.355902	0.119176	84
FAD2A	CP027619.1	5296658	C	T	0.235723	0.0308828	0.149503	0.0497938	0.235723	0.0828038	0.0739327	84		0.379468	0.000370997	0.255553	0.00076453	0.379468	0.12489	0.0739327	84		-0.0647218	0.558608	-0.0403229	0.588536	-0.0647218	0.129294	0.0739327	84		-0.0163698	0.882506	-0.0129703	0.861952	-0.0163698	0.275394	0.0739327	84		-0.0202667	0.854811	-0.0189929	0.798717	-0.0202667	0.355902	0.0739327	84
FAD2A	CP027619.1	5296705	C	A	0.349748	0.00572804	0.241776	0.00780788	0.349748	0.0860721	0.220374	61		0.15258	0.240426	0.100124	0.270621	0.15258	0.121746	0.220374	61		-0.205977	0.111254	-0.13445	0.131035	-0.205977	0.12677	0.220374	61		0.00691868	0.957796	-0.002226	0.980084	0.00691868	0.135367	0.220374	61		0.0179838	0.890586	0.00778241	0.930384	0.0179838	0.322096	0.220374	61
FAD2A	CP027619.1	5296828	A	C	0.248658	0.0475584	0.176843	0.0488431	0.248658	0.085664	0.216841	64		0.230012	0.0674852	0.143647	0.109525	0.230012	0.121479	0.216841	64		-0.281961	0.0239931	-0.192724	0.0284142	-0.281961	0.126092	0.216841	64		-0.0215466	0.865801	-0.0159438	0.856223	-0.0215466	0.16248	0.216841	64		0.11416	0.36907	0.0662638	0.450934	0.11416	0.33062	0.216841	64
SAD1	CP027620.1	2257110	A	G	0.028331	0.798091	0.022455	0.768263	0.028331	0.0828038	0.115146	84		0.0185513	0.866982	0.0132334	0.861654	0.0185513	0.12489	0.115146	84		0.214154	0.0504526	0.153227	0.0398169	0.214154	0.129294	0.115146	84		-0.0687045	0.534609	-0.0487107	0.513723	-0.0687045	0.275394	0.115146	84		-0.027694	0.802538	-0.0212951	0.774941	-0.027694	0.355902	0.115146	84
SAD1	CP027620.1	2257262	G	T	-0.0705142	0.523875	-0.0536682	0.510928	-0.0705142	0.0828038	0.0173274	84		-0.0121384	0.912737	-0.00968181	0.905257	-0.0121384	0.12489	0.0173274	84		0.213414	0.0512734	0.157277	0.0488398	0.213414	0.129294	0.0173274	84		0.0098373	0.929232	0.012107	0.879545	0.0098373	0.275394	0.0173274	84		-0.11236	0.308871	-0.0842878	0.29069	-0.11236	0.355902	0.0173274	84
SAD1	CP027620.1	2257330	A	G	-0.12983	0.239167	-0.102336	0.243469	-0.12983	0.0828038	0.012376	84		0.0564754	0.609871	0.0467617	0.592721	0.0564754	0.12489	0.012376	84		0.374652	0.000446266	0.29157	0.000677436	0.374652	0.129294	0.012376	84		0.032387	0.769934	0.0294958	0.731168	0.032387	0.275394	0.012376	84		-0.188624	0.0857378	-0.148151	0.0839414	-0.188624	0.355902	0.012376	84
SAD1	CP027620.1	2257353	T	C	-0.101674	0.357427	-0.0795433	0.364629	-0.101674	0.0828038	0.0126679	84		0.0480138	0.664499	0.0393539	0.652595	0.0480138	0.12489	0.0126679	84		0.345916	0.00126864	0.272525	0.00149032	0.345916	0.129294	0.0126679	84		0.0747265	0.499318	0.0580839	0.498678	0.0747265	0.275394	0.0126679	84		-0.188665	0.0856677	-0.144979	0.0907862	-0.188665	0.355902	0.0126679	84
SAD1	CP027620.1	2257612	T	C	0.0159956	0.885173	0.00835517	0.915473	0.0159956	0.0828038	0.0140076	84		-0.0124982	0.91016	-0.00831605	0.915566	-0.0124982	0.12489	0.0140076	84		0.226015	0.0387102	0.153544	0.0461139	0.226015	0.129294	0.0140076	84		-0.0318825	0.773422	-0.024452	0.750948	-0.0318825	0.275394	0.0140076	84		-0.0791935	0.473948	-0.0527446	0.49294	-0.0791935	0.355902	0.0140076	84
SAD1	CP027620.1	2257897	T	C	-0.0813678	0.461855	-0.0555848	0.507068	-0.0813678	0.0828038	0.0108707	84		0.00873738	0.937127	0.00542397	0.948198	0.00873738	0.12489	0.0108707	84		0.237046	0.0299268	0.177784	0.030018	0.237046	0.129294	0.0108707	84		0.0481976	0.663292	0.0386305	0.637521	0.0481976	0.275394	0.0108707	84		-0.118368	0.283549	-0.0877535	0.283763	-0.118368	0.355902	0.0108707	84
SAD1	CP027620.1	2258289	C	G	-0.0791585	0.474144	-0.0626506	0.490823	-0.0791585	0.0828038	0	84		-0.0222664	0.840665	-0.0124714	0.890513	-0.0222664	0.12489	0	84		0.249299	0.0222037	0.2019	0.0231505	0.249299	0.129294	0	84		-0.0850965	0.441517	-0.0711836	0.423641	-0.0850965	0.275394	0	84		-0.108473	0.326011	-0.0882998	0.320225	-0.108473	0.355902	0	84
SAD1	CP027620.1	2258690	G	A	-0.0369697	0.738478	-0.0273914	0.760492	-0.0369697	0.0828038	0.000111771	84		0.030372	0.783888	0.0248924	0.780986	0.030372	0.12489	0.000111771	84		-0.00324729	0.976613	-0.00638519	0.942064	-0.00324729	0.129294	0.000111771	84		0.0828615	0.453647	0.0679643	0.439496	0.0828615	0.275394	0.000111771	84		-0.109038	0.323482	-0.0875753	0.318475	-0.109038	0.355902	0.000111771	84
SAD1	CP027620.1	2258884	T	A	-0.0786758	0.476852	-0.0673756	0.456047	-0.0786758	0.0828038	0	84		-0.120035	0.276775	-0.100265	0.265595	-0.120035	0.12489	0	84		0.0286121	0.796131	0.0235935	0.789507	0.0286121	0.129294	0	84		0.199124	0.0693872	0.161445	0.0679323	0.199124	0.275394	0	84		-0.18515	0.0917745	-0.147172	0.0956011	-0.18515	0.355902	0	84
SAD1	CP027620.1	2258938	C	G	-0.0582165	0.598878	-0.0472364	0.588221	-0.0582165	0.0828038	0.018009	84		0.067569	0.541399	0.0545554	0.530281	0.067569	0.12489	0.018009	84		0.271436	0.0125052	0.209383	0.0141132	0.271436	0.129294	0.018009	84		0.0996123	0.367308	0.0756413	0.375585	0.0996123	0.275394	0.018009	84		-0.198927	0.0696697	-0.148872	0.0807262	-0.198927	0.355902	0.018009	84
SAD1	CP027620.1	2258941	T	C	-0.111235	0.31377	-0.0860911	0.32246	-0.111235	0.0828038	0.0178229	84		0.0886365	0.422684	0.073944	0.393714	0.0886365	0.12489	0.0178229	84		0.323721	0.00266611	0.251344	0.00313542	0.323721	0.129294	0.0178229	84		0.0736525	0.505522	0.0524368	0.537965	0.0736525	0.275394	0.0178229	84		-0.186092	0.0901055	-0.14344	0.0915494	-0.186092	0.355902	0.0178229	84
SAD1	CP027620.1	2258942	T	G	-0.0984753	0.372829	-0.0793474	0.363255	-0.0984753	0.0828038	0.0193198	84		0.130436	0.236964	0.10471	0.228533	0.130436	0.12489	0.0193198	84		0.351437	0.00104568	0.270288	0.00153863	0.351437	0.129294	0.0193198	84		0.0697739	0.528253	0.050444	0.554712	0.0697739	0.275394	0.0193198	84		-0.218631	0.0457162	-0.168893	0.0476209	-0.218631	0.355902	0.0193198	84
SAD1	CP027620.1	2258980	T	C	-0.118208	0.284203	-0.0922145	0.290384	-0.118208	0.0828038	0.0163604	84		0.105449	0.339761	0.0891224	0.305108	0.105449	0.12489	0.0163604	84		0.337794	0.00167535	0.262295	0.00210108	0.337794	0.129294	0.0163604	84		0.0670824	0.544321	0.0530185	0.534433	0.0670824	0.275394	0.0163604	84		-0.174516	0.112353	-0.136241	0.109864	-0.174516	0.355902	0.0163604	84
SAD1	CP027620.1	2260202	T	G	-0.23785	0.0293584	-0.173475	0.0277288	-0.23785	0.0828038	0.0307179	84		-0.0524238	0.635786	-0.0420074	0.592703	-0.0524238	0.12489	0.0307179	84		0.353959	0.000956223	0.247761	0.00130742	0.353959	0.129294	0.0307179	84		0.0140426	0.899114	0.0075684	0.921834	0.0140426	0.275394	0.0307179	84		-0.170429	0.121151	-0.116066	0.131809	-0.170429	0.355902	0.0307179	84
SAD2	CP027621.1	17364596	T	C	0.227597	0.0385178	0.1699	0.0405256	0.227597	0.0826291	0.185083	83		0.177921	0.107567	0.128327	0.120509	0.177921	0.12489	0.185083	83		-0.173416	0.116918	-0.120113	0.138511	-0.173416	0.130144	0.185083	83		0.0557835	0.616445	0.0485702	0.549491	0.0557835	0.277258	0.185083	83		0.0108027	0.922784	-0.00206345	0.979683	0.0108027	0.358605	0.185083	83
SAD2	CP027621.1	17364693	GA	G	-0.108007	0.331092	-0.0792365	0.313798	-0.108007	0.0826291	0.00736617	83		-0.0133671	0.904532	-0.0158984	0.839275	-0.0133671	0.12489	0.00736617	83		0.0756352	0.496762	0.0552331	0.472644	0.0756352	0.130144	0.00736617	83		0.184581	0.0948207	0.131334	0.0879535	0.184581	0.277258	0.00736617	83		-0.126193	0.255628	-0.0826359	0.282269	-0.126193	0.358605	0.00736617	83
SAD2	CP027621.1	17364707	A	AG	-0.148773	0.179494	-0.118211	0.172611	-0.148773	0.0826291	0.0218389	83		0.0816924	0.46283	0.0588308	0.495755	0.0816924	0.12489	0.0218389	83		0.311216	0.00418593	0.238174	0.00493442	0.311216	0.130144	0.0218389	83		-0.0850327	0.444676	-0.0671103	0.428665	-0.0850327	0.277258	0.0218389	83		-0.12777	0.249687	-0.10194	0.228556	-0.12777	0.358605	0.0218389	83
SAD2	CP027621.1	17365111	T	G	-0.0172571	0.888075	-0.0142329	0.870303	-0.0172571	0.0838652	0.308637	69		0.259539	0.0312749	0.187278	0.031345	0.259539	0.130737	0.308637	69		0.288114	0.0163647	0.19822	0.0202867	0.288114	0.120567	0.308637	69		-0.196469	0.105664	-0.136147	0.111525	-0.196469	0.186051	0.308637	69		-0.070205	0.566495	-0.0511026	0.549426	-0.070205	0.340296	0.308637	69
SAD2	CP027621.1	17365164	T	C	0.289011	0.0152443	0.22654	0.015031	0.289011	0.0837602	0.284845	70		0.30803	0.00948211	0.234839	0.0115629	0.30803	0.130296	0.284845	70		-0.212781	0.0769759	-0.153656	0.0922183	-0.212781	0.119596	0.284845	70		-0.349578	0.00301387	-0.266151	0.00359648	-0.349578	0.184563	0.284845	70		0.368928	0.00167366	0.269923	0.00309119	0.368928	0.33728	0.284845	70
SAD2	CP027621.1	17365879	G	A	0.0347441	0.753704	0.0261677	0.737003	0.0347441	0.0828038	0.332851	84		0.187769	0.0871929	0.133254	0.0861096	0.187769	0.12489	0.332851	84		0.074457	0.500871	0.0634753	0.404895	0.074457	0.129294	0.332851	84		-0.19789	0.0711683	-0.13476	0.0772092	-0.19789	0.275394	0.332851	84		0.057223	0.60514	0.0260794	0.731986	0.057223	0.355902	0.332851	84
SAD2	CP027621.1	17365901	G	A	0.057884	0.600971	0.0375025	0.628905	0.057884	0.0828038	0.333324	84		0.176187	0.1089	0.124323	0.107874	0.176187	0.12489	0.333324	84		0.047032	0.670959	0.0456978	0.547112	0.047032	0.129294	0.333324	84		-0.167202	0.128462	-0.110344	0.146259	-0.167202	0.275394	0.333324	84		0.0281019	0.799689	0.00824794	0.913394	0.0281019	0.355902	0.333324	84
SAD2	CP027621.1	17367074	C	T	0.0797461	0.470858	0.0520469	0.50429	0.0797461	0.0828038	0.348305	84		0.220926	0.0434342	0.156621	0.0437304	0.220926	0.12489	0.348305	84		0.110868	0.315379	0.0783298	0.304171	0.110868	0.129294	0.348305	84		-0.214507	0.0500653	-0.155288	0.0417791	-0.214507	0.275394	0.348305	84		0.0229404	0.835909	0.00622538	0.934861	0.0229404	0.355902	0.348305	84
SAD2	CP027621.1	17367077	G	T	0.0980585	0.374866	0.0661475	0.397867	0.0980585	0.0828038	0.347912	84		0.252814	0.0203306	0.178311	0.0221835	0.252814	0.12489	0.347912	84		0.0875999	0.42815	0.0668702	0.382187	0.0875999	0.129294	0.347912	84		-0.207768	0.0579016	-0.146384	0.0559139	-0.207768	0.275394	0.347912	84		0.0284237	0.797444	0.0125273	0.869855	0.0284237	0.355902	0.347912	84
SAD2	CP027621.1	17367383	G	T	-0.142953	0.194552	-0.0947527	0.221646	-0.142953	0.0828038	0.194115	84		0.0382683	0.729639	0.0261302	0.735173	0.0382683	0.12489	0.194115	84		0.189527	0.0842216	0.129431	0.0878343	0.189527	0.129294	0.194115	84		-0.276215	0.010981	-0.201941	0.00778132	-0.276215	0.275394	0.194115	84		0.0327254	0.767598	0.0232187	0.759259	0.0327254	0.355902	0.194115	84
SAD2	CP027621.1	17367432	G	T	0.102511	0.353459	0.0824206	0.361867	0.102511	0.0828038	0	84		0.322121	0.00280686	0.26173	0.0036602	0.322121	0.12489	0	84		0.0585067	0.597054	0.0478246	0.588427	0.0585067	0.129294	0	84		-0.128958	0.242362	-0.103376	0.242457	-0.128958	0.275394	0	84		-0.0180868	0.870284	-0.0165648	0.851207	-0.0180868	0.355902	0	84
SAD2	CP027621.1	17367600	C	A	-0.173368	0.114772	-0.138298	0.113895	-0.173368	0.0828038	0.00374739	84		-0.0778886	0.481286	-0.0584108	0.502768	-0.0778886	0.12489	0.00374739	84		0.0569605	0.606799	0.0416864	0.626014	0.0569605	0.129294	0.00374739	84		-0.0513156	0.642953	-0.0368348	0.666951	-0.0513156	0.275394	0.00374739	84		0.00988392	0.928897	0.0119634	0.88868	0.00988392	0.355902	0.00374739	84
SAD2	CP027621.1	17367655	AG	A	0.0818339	0.459285	0.05112	0.510125	0.0818339	0.0828038	0.0116707	84		-0.025409	0.818539	-0.0123438	0.873186	-0.025409	0.12489	0.0116707	84		0.120299	0.275714	0.0890504	0.240755	0.120299	0.129294	0.0116707	84		-0.0354826	0.748641	-0.0298033	0.694799	-0.0354826	0.275394	0.0116707	84		-0.0993708	0.368477	-0.0680557	0.369583	-0.0993708	0.355902	0.0116707	84
SAD2	CP027621.1	17367699	C	T	0.115777	0.294294	0.0718071	0.34614	0.115777	0.0828038	0.0818926	84		0.0563036	0.61096	0.0376472	0.620105	0.0563036	0.12489	0.0818926	84		0.15198	0.167561	0.101686	0.172568	0.15198	0.129294	0.0818926	84		0.00464817	0.966528	0.0057654	0.938397	0.00464817	0.275394	0.0818926	84		-0.0657317	0.552474	-0.042884	0.564815	-0.0657317	0.355902	0.0818926	84
FAD3B	CP027622.1	1034246	CTCG	C	-0.305472	0.00498134	-0.22463	0.00546269	-0.305472	0.083255	0.00399705	83		0.0820363	0.460942	0.0639516	0.427665	0.0820363	0.125178	0.00399705	83		0.156364	0.158056	0.0994051	0.208923	0.156364	0.130005	0.00399705	83		-0.251455	0.0218423	-0.174411	0.0275853	-0.251455	0.276675	0.00399705	83		0.125329	0.258923	0.0893472	0.258468	0.125329	0.358478	0.00399705	83
FAD3B	CP027622.1	1034246	CTCG	CTCATCG	-0.305472	0.00498134	-0.22463	0.00546269	-0.305472	0.083255	0.00399705	83		0.0820363	0.460942	0.0639516	0.427665	0.0820363	0.125178	0.00399705	83		0.156364	0.158056	0.0994051	0.208923	0.156364	0.130005	0.00399705	83		-0.251455	0.0218423	-0.174411	0.0275853	-0.251455	0.276675	0.00399705	83		0.125329	0.258923	0.0893472	0.258468	0.125329	0.358478	0.00399705	83
FAD3B	CP027622.1	1034249	G	A	-0.213045	0.0531422	-0.156598	0.0433545	-0.213045	0.083255	0.409853	83		-0.0283104	0.799449	-0.010077	0.89628	-0.0283104	0.125178	0.409853	83		0.240675	0.0283996	0.170412	0.0246665	0.240675	0.130005	0.409853	83		-0.295747	0.00663703	-0.201355	0.00798502	-0.295747	0.276675	0.409853	83		0.0166557	0.881199	0.0158359	0.834538	0.0166557	0.358478	0.409853	83
FAD3B	CP027622.1	1034290	AAATTACTAACATCTTTCCTGATTTATACCAT	A	-0.170785	0.122662	-0.139785	0.123915	-0.170785	0.083255	0	83		-0.00730705	0.947727	-0.00596947	0.947468	-0.00730705	0.125178	0	83		-0.0643795	0.563108	-0.0564964	0.525019	-0.0643795	0.130005	0	83		-0.129485	0.243335	-0.104628	0.239461	-0.129485	0.276675	0	83		0.182631	0.0984228	0.144727	0.10327	0.182631	0.358478	0	83
FAD3B	CP027622.1	1034297	T	TAAC	-0.210293	0.0579186	-0.152368	0.0496577	-0.210293	0.0830918	0.365968	82		-0.0609699	0.586348	-0.0339143	0.661335	-0.0609699	0.125178	0.365968	82		0.245615	0.0261363	0.17872	0.0185946	0.245615	0.130869	0.365968	82		-0.328508	0.00258508	-0.22307	0.00333401	-0.328508	0.278585	0.365968	82		0.0331211	0.767688	0.023433	0.757535	0.0331211	0.366404	0.365968	82
FAD3B	CP027622.1	1034310	G	A	-0.215769	0.0515499	-0.153658	0.0482232	-0.215769	0.0830918	0.367816	82		-0.066168	0.554771	-0.036799	0.635254	-0.066168	0.125178	0.367816	82		0.260186	0.0182389	0.190422	0.0123332	0.260186	0.130869	0.367816	82		-0.320341	0.00334605	-0.21839	0.00413591	-0.320341	0.278585	0.367816	82		0.0244368	0.827492	0.0170813	0.822312	0.0244368	0.366404	0.367816	82
FAD3B	CP027622.1	1034320	A	C	-0.203307	0.0669592	-0.145588	0.0618103	-0.203307	0.0830918	0.368304	82		-0.0601669	0.591297	-0.0312673	0.687553	-0.0601669	0.125178	0.368304	82		0.253858	0.0213729	0.184189	0.0157182	0.253858	0.130869	0.368304	82		-0.315964	0.00383141	-0.214981	0.00485024	-0.315964	0.278585	0.368304	82		0.0236245	0.833142	0.0217135	0.77575	0.0236245	0.366404	0.368304	82
FAD3B	CP027622.1	1034328	A	G	-0.153618	0.165581	-0.126704	0.161883	-0.153618	0.083255	0	83		0.0940305	0.397808	0.0763829	0.397778	0.0940305	0.125178	0	83		0.111222	0.316816	0.0896164	0.311881	0.111222	0.130005	0	83		-0.0521882	0.63938	-0.0402026	0.650292	-0.0521882	0.276675	0	83		0.0204207	0.854611	0.0142066	0.872562	0.0204207	0.358478	0	83
FAD3B	CP027622.1	1034347	G	C	-0.149938	0.176073	-0.115654	0.184247	-0.149938	0.083255	0.000759045	83		0.0150722	0.892422	0.0082627	0.924215	0.0150722	0.125178	0.000759045	83		0.0678744	0.542066	0.0481122	0.572362	0.0678744	0.130005	0.000759045	83		-0.0752495	0.498965	-0.0549653	0.519219	-0.0752495	0.276675	0.000759045	83		0.104097	0.348999	0.0727639	0.392922	0.104097	0.358478	0.000759045	83
FAD3B	CP027622.1	1034358	G	A	-0.0443655	0.690442	-0.0351997	0.6888	-0.0443655	0.083255	0.000629428	83		0.27548	0.0117137	0.220138	0.0120186	0.27548	0.125178	0.000629428	83		0.0207787	0.85209	0.0140071	0.870603	0.0207787	0.130005	0.000629428	83		-0.260215	0.0175107	-0.199862	0.0201982	-0.260215	0.276675	0.000629428	83		0.147825	0.182313	0.111539	0.194343	0.147825	0.358478	0.000629428	83
FAD3B	CP027622.1	1034367	G	A	0.0255245	0.81883	0.0241875	0.786334	0.0255245	0.083255	0.000380552	83		-0.0736693	0.508048	-0.0602536	0.498306	-0.0736693	0.125178	0.000380552	83		-0.126201	0.255596	-0.0979777	0.261698	-0.126201	0.130005	0.000380552	83		0.0331848	0.765837	0.0256676	0.768885	0.0331848	0.276675	0.000380552	83		0.0596372	0.592264	0.0466529	0.592835	0.0596372	0.358478	0.000380552	83
FAD3B	CP027622.1	1034369	G	A	-0.101719	0.36018	-0.0802849	0.369687	-0.101719	0.083255	0.000296465	83		0.0782617	0.481891	0.0643237	0.47108	0.0782617	0.125178	0.000296465	83		-0.177793	0.107824	-0.141301	0.106569	-0.177793	0.130005	0.000296465	83		-0.117537	0.289944	-0.093211	0.287403	-0.117537	0.276675	0.000296465	83		0.224467	0.0413409	0.175067	0.0454385	0.224467	0.358478	0.000296465	83
FAD3B	CP027622.1	1034389	A	G	-0.211812	0.0545675	-0.156744	0.0439582	-0.211812	0.083255	0.371749	83		-0.0359744	0.746789	-0.0147288	0.849452	-0.0359744	0.125178	0.371749	83		0.25344	0.0207879	0.182056	0.0168021	0.25344	0.130005	0.371749	83		-0.306578	0.00481849	-0.20955	0.0059556	-0.306578	0.276675	0.371749	83		0.011999	0.914264	0.0141115	0.852889	0.011999	0.358478	0.371749	83
FAD3B	CP027622.1	1034416	G	A	0.0298508	0.788785	0.0254959	0.775738	0.0298508	0.083255	0.000415271	83		-0.022782	0.838015	-0.0167566	0.851071	-0.022782	0.125178	0.000415271	83		0.000917208	0.993434	-0.00105843	0.990355	0.000917208	0.130005	0.000415271	83		0.0924332	0.405908	0.071497	0.414494	0.0924332	0.276675	0.000415271	83		-0.0851689	0.443944	-0.0661128	0.449947	-0.0851689	0.358478	0.000415271	83
FAD3B	CP027622.1	1034451	G	A	0.18407	0.0957548	0.152554	0.0874558	0.18407	0.083255	0.000464331	83		0.0809595	0.466867	0.0634255	0.476155	0.0809595	0.125178	0.000464331	83		-0.118748	0.284969	-0.0944289	0.279577	-0.118748	0.130005	0.000464331	83		0.107019	0.335563	0.0816593	0.350095	0.107019	0.276675	0.000464331	83		0.0227084	0.838532	0.0153869	0.860067	0.0227084	0.358478	0.000464331	83
FAD3B	CP027622.1	1034487	A	G	0.0460731	0.679167	0.0375716	0.67739	0.0460731	0.083255	0.000129584	83		0.0914684	0.410846	0.0760835	0.398212	0.0914684	0.125178	0.000129584	83		-0.0932654	0.401676	-0.0750814	0.395431	-0.0932654	0.130005	0.000129584	83		-0.159562	0.149619	-0.132525	0.133886	-0.159562	0.276675	0.000129584	83		0.137801	0.214118	0.113442	0.198893	0.137801	0.358478	0.000129584	83
FAD3B	CP027622.1	1034494	G	A	-0.141162	0.203042	-0.0837993	0.281295	-0.141162	0.083255	0.28109	83		-0.0381478	0.732052	-0.0251731	0.745525	-0.0381478	0.125178	0.28109	83		0.174519	0.114574	0.124132	0.102913	0.174519	0.130005	0.28109	83		-0.178462	0.106485	-0.125727	0.0987931	-0.178462	0.276675	0.28109	83		0.000711073	0.99491	-0.00270344	0.97165	0.000711073	0.358478	0.28109	83
FAD3B	CP027622.1	1034523	G	A	-0.19772	0.0731768	-0.134241	0.0896725	-0.19772	0.083255	0.282598	83		-0.00777388	0.944392	-0.0059941	0.939428	-0.00777388	0.125178	0.282598	83		0.125308	0.259003	0.092044	0.234374	0.125308	0.130005	0.282598	83		-0.309091	0.00446604	-0.22008	0.00449173	-0.309091	0.276675	0.282598	83		0.140544	0.205049	0.0960025	0.214608	0.140544	0.358478	0.282598	83
FAD3B	CP027622.1	1034526	C	A	-0.0866504	0.436029	-0.0553571	0.489142	-0.0866504	0.083255	0.27125	83		0.00607142	0.956557	0.00548376	0.945222	0.00607142	0.125178	0.27125	83		0.129905	0.241797	0.0915875	0.242211	0.129905	0.130005	0.27125	83		-0.25937	0.0178938	-0.188052	0.0164138	-0.25937	0.276675	0.27125	83		0.0629744	0.571676	0.0432416	0.580636	0.0629744	0.358478	0.27125	83
FAD3B	CP027622.1	1034606	T	A	-0.180121	0.101101	-0.133527	0.107604	-0.180121	0.0828038	0.000776109	84		-0.146374	0.183978	-0.110108	0.182973	-0.146374	0.12489	0.000776109	84		0.0215873	0.845464	0.0123639	0.878906	0.0215873	0.129294	0.000776109	84		-0.0605335	0.584387	-0.0453671	0.576387	-0.0605335	0.275394	0.000776109	84		0.163005	0.138472	0.125934	0.120397	0.163005	0.355902	0.000776109	84
FAD3B	CP027622.1	1034873	G	A	-0.191967	0.0821065	-0.126998	0.108439	-0.191967	0.0831873	0.262019	83		-0.00595025	0.957423	-0.00157715	0.984046	-0.00595025	0.125596	0.262019	83		0.170414	0.123489	0.12822	0.0977045	0.170414	0.127543	0.262019	83		-0.316424	0.00356468	-0.229044	0.00310526	-0.316424	0.277204	0.262019	83		0.10155	0.360981	0.0759377	0.326286	0.10155	0.358583	0.262019	83
FAD3B	CP027622.1	1034904	G	C	-0.18577	0.0926757	-0.122038	0.111722	-0.18577	0.0831873	0.27986	83		0.026121	0.814671	0.0196043	0.797729	0.026121	0.125596	0.27986	83		0.149746	0.176632	0.111965	0.135964	0.149746	0.127543	0.27986	83		-0.296154	0.00655907	-0.206296	0.00603186	-0.296154	0.277204	0.27986	83		0.108177	0.33033	0.0717238	0.33912	0.108177	0.358583	0.27986	83
FAD3B	CP027622.1	1035028	A	G	-0.224576	0.0400002	-0.143889	0.0590167	-0.224576	0.0828038	0.239254	84		-0.028905	0.79409	-0.0161742	0.831331	-0.028905	0.12489	0.239254	84		0.20862	0.0568581	0.161867	0.0298887	0.20862	0.129294	0.239254	84		-0.275021	0.0113459	-0.201472	0.00691139	-0.275021	0.275394	0.239254	84		0.0993894	0.368386	0.0633096	0.39531	0.0993894	0.355902	0.239254	84
FAD3B	CP027622.1	1035080	T	G	-0.0409476	0.713211	-0.0328283	0.711334	-0.0409476	0.0831873	0.00110967	83		0.155386	0.160707	0.126287	0.153174	0.155386	0.125713	0.00110967	83		-0.084156	0.449401	-0.0645276	0.457142	-0.084156	0.129379	0.00110967	83		-0.194789	0.0776237	-0.150051	0.0840565	-0.194789	0.276916	0.00110967	83		0.154507	0.163117	0.118294	0.172546	0.154507	0.358352	0.00110967	83
FAD3B	CP027622.1	1035116	A	G	-0.0375076	0.736384	-0.0261658	0.761215	-0.0375076	0.0831873	0.00188429	83		0.0139855	0.900137	0.0109909	0.898089	0.0139855	0.125713	0.00188429	83		-0.0182592	0.869857	-0.0131601	0.875855	-0.0182592	0.129379	0.00188429	83		-0.0569306	0.609203	-0.0451034	0.59266	-0.0569306	0.276916	0.00188429	83		0.0670316	0.547105	0.0514059	0.541417	0.0670316	0.358352	0.00188429	83
FAD3B	CP027622.1	1035185	TA	T	0.118483	0.28605	0.0792696	0.30116	0.118483	0.0831873	0.0329444	83		0.0407623	0.714453	0.0247022	0.746488	0.0407623	0.125713	0.0329444	83		0.00877534	0.937242	0.00236094	0.974895	0.00877534	0.129379	0.0329444	83		-0.0860417	0.439271	-0.0555315	0.459552	-0.0860417	0.276916	0.0329444	83		0.0373041	0.737762	0.0250664	0.738118	0.0373041	0.358352	0.0329444	83
FAD3B	CP027622.1	1035480	A	G	-0.156934	0.153977	-0.10621	0.175752	-0.156934	0.0828038	0.275635	84		0.0662352	0.549428	0.0493327	0.527942	0.0662352	0.12489	0.275635	84		0.131561	0.232908	0.089131	0.245333	0.131561	0.129294	0.275635	84		-0.291199	0.00720103	-0.207822	0.00678921	-0.291199	0.275394	0.275635	84		0.093072	0.39975	0.0719626	0.347863	0.093072	0.355902	0.275635	84
FAD3B	CP027622.1	1035621	A	C	-0.133919	0.224566	-0.0899526	0.260354	-0.133919	0.0828038	0.258278	84		-0.0800751	0.469024	-0.0546078	0.492864	-0.0800751	0.12489	0.258278	84		0.134179	0.22366	0.091108	0.243744	0.134179	0.129294	0.258278	84		-0.218408	0.0459434	-0.16181	0.0385561	-0.218408	0.275394	0.258278	84		0.0320495	0.772266	0.0239223	0.75936	0.0320495	0.355902	0.258278	84
FAD3B	CP027622.1	1035655	C	T	0.320541	0.00295245	0.249436	0.00296323	0.320541	0.0828038	0.0900807	84		-0.0298311	0.787645	-0.0226362	0.786666	-0.0298311	0.12489	0.0900807	84		-0.00617821	0.95552	-0.0121578	0.882255	-0.00617821	0.129294	0.0900807	84		0.282803	0.00914633	0.203969	0.0130223	0.282803	0.275394	0.0900807	84		-0.368077	0.000571675	-0.280458	0.000627505	-0.368077	0.355902	0.0900807	84
FAD3B	CP027622.1	1035674	T	G	-0.221902	0.042493	-0.141831	0.063257	-0.221902	0.0828038	0.278724	84		-0.0219584	0.842841	-0.0120832	0.873821	-0.0219584	0.12489	0.278724	84		0.16057	0.144543	0.108818	0.14512	0.16057	0.129294	0.278724	84		-0.258901	0.0174061	-0.182554	0.014581	-0.258901	0.275394	0.278724	84		0.0686577	0.534888	0.0498919	0.503782	0.0686577	0.355902	0.278724	84
FAD3B	CP027622.1	1036154	C	T	0.00619313	0.955413	0.00518294	0.947019	0.00619313	0.0828038	0.188357	84		-0.0375187	0.734737	-0.0224554	0.772627	-0.0375187	0.12489	0.188357	84		0.0400902	0.717298	0.0285314	0.708389	0.0400902	0.129294	0.188357	84		-0.168911	0.124549	-0.120454	0.114569	-0.168911	0.275394	0.188357	84		0.0255145	0.817798	0.0178167	0.81518	0.0255145	0.355902	0.188357	84
FAD3B	CP027622.1	1036162	G	A	0.0291595	0.792318	0.0159539	0.838527	0.0291595	0.0828038	0.163012	84		-0.107946	0.328385	-0.0742049	0.34149	-0.107946	0.12489	0.163012	84		0.0500223	0.651359	0.0358897	0.639273	0.0500223	0.129294	0.163012	84		-0.141003	0.200773	-0.0987682	0.197385	-0.141003	0.275394	0.163012	84		-0.00332512	0.976052	0.00239058	0.975073	-0.00332512	0.355902	0.163012	84
FAD3B	CP027622.1	1036195	G	T	-0.189477	0.0843049	-0.143184	0.0889795	-0.189477	0.0828038	0.000856063	84		0.100368	0.363666	0.0793791	0.343984	0.100368	0.12489	0.000856063	84		0.164354	0.135191	0.118605	0.149663	0.164354	0.129294	0.000856063	84		-0.25668	0.0184283	-0.196854	0.0168661	-0.25668	0.275394	0.000856063	84		0.124088	0.260761	0.101883	0.215491	0.124088	0.355902	0.000856063	84
FAD3B	CP027622.1	1036249	T	C	0.00426563	0.969281	0.0144755	0.849334	0.00426563	0.0828038	0.142413	84		-0.0700656	0.526526	-0.0311676	0.681441	-0.0700656	0.12489	0.142413	84		0.06661	0.547166	0.0469406	0.528809	0.06661	0.129294	0.142413	84		-0.232568	0.0332651	-0.163691	0.0281739	-0.232568	0.275394	0.142413	84		0.039227	0.723136	0.0330889	0.656805	0.039227	0.355902	0.142413	84
FAD3B	CP027622.1	1036342	T	G	-0.0123231	0.911414	-0.00740886	0.922762	-0.0123231	0.0828038	0.269599	84		-0.0843547	0.445523	-0.0539789	0.478372	-0.0843547	0.12489	0.269599	84		0.0636918	0.564897	0.0407338	0.585752	0.0636918	0.129294	0.269599	84		-0.157403	0.152735	-0.106389	0.154882	-0.157403	0.275394	0.269599	84		8.10291e-05	0.999416	0.00432963	0.953768	8.10291e-05	0.355902	0.269599	84
FAD3B	CP027622.1	1036358	A	C	-0.0413807	0.7086	-0.0244569	0.750177	-0.0413807	0.0828038	0.249187	84		-0.205193	0.0611482	-0.136852	0.0737628	-0.205193	0.12489	0.249187	84		0.0441381	0.69014	0.0345986	0.645128	0.0441381	0.129294	0.249187	84		-0.179354	0.102585	-0.125984	0.0937683	-0.179354	0.275394	0.249187	84		0.0439941	0.691099	0.0270158	0.718924	0.0439941	0.355902	0.249187	84
FAD3B	CP027622.1	1036378	T	C	-0.0862485	0.435337	-0.0584409	0.444795	-0.0862485	0.0828038	0.270213	84		-0.137654	0.211786	-0.0933038	0.220823	-0.137654	0.12489	0.270213	84		0.0710404	0.520775	0.0462695	0.53622	0.0710404	0.129294	0.270213	84		-0.200118	0.0679807	-0.133989	0.0734539	-0.200118	0.275394	0.270213	84		0.0386867	0.726798	0.0265819	0.722111	0.0386867	0.355902	0.270213	84
FAD3B	CP027622.1	1036382	C	T	0.00972085	0.930067	0.00737801	0.927977	0.00972085	0.0828038	0.000999161	84		-0.003142	0.977371	-0.00667587	0.93458	-0.003142	0.12489	0.000999161	84		-0.0529418	0.632447	-0.0356342	0.655296	-0.0529418	0.129294	0.000999161	84		-0.111287	0.313544	-0.0801533	0.315635	-0.111287	0.275394	0.000999161	84		0.00686668	0.950569	0.003593	0.964068	0.00686668	0.355902	0.000999161	84
FAD3B	CP027622.1	1036473	AG	A	-0.0652808	0.555208	-0.0399387	0.600664	-0.0652808	0.0828038	0.266393	84		-0.0787886	0.476218	-0.0485854	0.522785	-0.0787886	0.12489	0.266393	84		0.104806	0.342728	0.0758474	0.309464	0.104806	0.129294	0.266393	84		-0.223325	0.041151	-0.156422	0.0362024	-0.223325	0.275394	0.266393	84		0.0217421	0.84437	0.0158479	0.831692	0.0217421	0.355902	0.266393	84
FAD3B	CP027622.1	1036488	G	A	-0.0671336	0.544013	-0.0453347	0.555047	-0.0671336	0.0828038	0.270171	84		-0.104641	0.343493	-0.0742145	0.332208	-0.104641	0.12489	0.270171	84		0.0692824	0.531169	0.0497173	0.508108	0.0692824	0.129294	0.270171	84		-0.17437	0.112658	-0.117546	0.11791	-0.17437	0.275394	0.270171	84		0.0279115	0.801019	0.021787	0.771633	0.0279115	0.355902	0.270171	84
FAD3B	CP027622.1	1036585	G	A	-0.246309	0.0239111	-0.154503	0.0425986	-0.246309	0.0828038	0.00434643	84		-0.199929	0.0682453	-0.141725	0.0619574	-0.199929	0.12489	0.00434643	84		0.228791	0.0363193	0.150037	0.0441016	0.228791	0.129294	0.00434643	84		-0.0622484	0.573766	-0.0340061	0.648409	-0.0622484	0.275394	0.00434643	84		-0.0529271	0.632542	-0.0330889	0.656805	-0.0529271	0.355902	0.00434643	84
FAD3B	CP027622.1	1036667	C	T	0.0391032	0.725604	0.0280131	0.736794	0.0391032	0.0831873	0.0768878	83		-0.0873072	0.432545	-0.0733054	0.377521	-0.0873072	0.125713	0.0768878	83		0.0240983	0.828795	0.0189169	0.816553	0.0240983	0.129379	0.0768878	83		0.108511	0.328829	0.0757348	0.353419	0.108511	0.276916	0.0768878	83		-0.101506	0.361189	-0.0731612	0.369289	-0.101506	0.358352	0.0768878	83
FAD3B	CP027622.1	1036702	G	A	0.00985895	0.929512	0.0149013	0.861381	0.00985895	0.0831873	0.00155473	83		0.108497	0.32889	0.0851161	0.316941	0.108497	0.125713	0.00155473	83		0.137804	0.214106	0.100597	0.228235	0.137804	0.129379	0.00155473	83		-0.0899724	0.418573	-0.0696766	0.404354	-0.0899724	0.276916	0.00155473	83		-0.035722	0.748506	-0.0282839	0.734602	-0.035722	0.358352	0.00155473	83
FAD3B	CP027622.1	1036894	T	A	0.133538	0.225901	0.0976081	0.221955	0.133538	0.0828038	0.0163544	84		0.0981329	0.374502	0.0704822	0.376098	0.0981329	0.12489	0.0163544	84		-0.021508	0.846025	-0.0171022	0.826795	-0.021508	0.129294	0.0163544	84		0.0242855	0.826434	0.0155587	0.842316	0.0242855	0.275394	0.0163544	84		-0.178478	0.104303	-0.125515	0.108012	-0.178478	0.355902	0.0163544	84
FAD3B	CP027622.1	1036993	A	G	0.107534	0.333227	0.0854761	0.29329	0.107534	0.0831873	0.00674699	83		0.0866796	0.435873	0.0661028	0.414927	0.0866796	0.125596	0.00674699	83		-0.109502	0.324403	-0.079463	0.318088	-0.109502	0.127543	0.00674699	83		0.015948	0.886212	0.0111232	0.888898	0.015948	0.277204	0.00674699	83		-0.102236	0.357731	-0.0784124	0.324126	-0.102236	0.358583	0.00674699	83
FAD3B	CP027622.1	1037189	A	C	0.141484	0.199226	0.104626	0.190481	0.141484	0.0828038	0.0176279	84		0.0591887	0.592778	0.0476231	0.549809	0.0591887	0.12489	0.0176279	84		-0.0221643	0.841387	-0.0195898	0.802092	-0.0221643	0.129294	0.0176279	84		0.0704706	0.524132	0.0578784	0.459284	0.0704706	0.275394	0.0176279	84		-0.174942	0.111465	-0.11433	0.1432	-0.174942	0.355902	0.0176279	84
FAD3B	CP027622.1	1037464	T	C	0.164996	0.133653	0.125629	0.127894	0.164996	0.0828038	0.0209739	84		0.0346836	0.75412	0.0313463	0.703017	0.0346836	0.12489	0.0209739	84		-0.141467	0.19928	-0.104585	0.194957	-0.141467	0.129294	0.0209739	84		0.161324	0.14264	0.131332	0.10386	0.161324	0.275394	0.0209739	84		-0.122881	0.265463	-0.0862922	0.284515	-0.122881	0.355902	0.0209739	84
FAD3B	CP027622.1	1037476	T	G	0.243632	0.0255339	0.181431	0.0297474	0.243632	0.0828038	0.0216263	84		0.185534	0.0910902	0.139817	0.0927652	0.185534	0.12489	0.0216263	84		0.00548457	0.96051	0.00315201	0.969199	0.00548457	0.129294	0.0216263	84		0.0965093	0.382494	0.0736001	0.367583	0.0965093	0.275394	0.0216263	84		-0.170957	0.119984	-0.124222	0.127764	-0.170957	0.355902	0.0216263	84
FAD3B	CP027622.1	1037519	G	T	0.160157	0.145593	0.117691	0.149265	0.160157	0.0828038	0.0663589	84		0.167363	0.12809	0.123481	0.128876	0.167363	0.12489	0.0663589	84		0.0155351	0.888457	0.00522975	0.947753	0.0155351	0.129294	0.0663589	84		0.129728	0.239541	0.0938765	0.239802	0.129728	0.275394	0.0663589	84		-0.170326	0.121378	-0.116914	0.142615	-0.170326	0.355902	0.0663589	84
FAD3B	CP027622.1	1037536	C	CGTCTCTG	0.0225178	0.838891	0.0224688	0.784227	0.0225178	0.0828038	0.0656074	84		0.143875	0.191661	0.109107	0.182061	0.143875	0.12489	0.0656074	84		0.0676184	0.541102	0.0467928	0.559821	0.0676184	0.129294	0.0656074	84		0.0739111	0.504024	0.0508119	0.526886	0.0739111	0.275394	0.0656074	84		-0.152956	0.164819	-0.112404	0.160956	-0.152956	0.355902	0.0656074	84
FAD3B	CP027622.1	1037557	T	C	0.10542	0.339892	0.0817496	0.317801	0.10542	0.0828038	0.0678499	84		0.135668	0.218515	0.099523	0.222246	0.135668	0.12489	0.0678499	84		-0.0029083	0.979053	-0.00724465	0.927868	-0.0029083	0.129294	0.0678499	84		0.0931776	0.399213	0.0655786	0.412839	0.0931776	0.275394	0.0678499	84		-0.142156	0.197079	-0.0944279	0.237638	-0.142156	0.355902	0.0678499	84
FAD3B	CP027622.1	1037563	C	T	0.0941226	0.394428	0.0761126	0.360411	0.0941226	0.0828038	0.067715	84		0.204625	0.0618835	0.155406	0.0609091	0.204625	0.12489	0.067715	84		0.031809	0.77393	0.0187224	0.818049	0.031809	0.129294	0.067715	84		0.137109	0.213616	0.0981901	0.227924	0.137109	0.275394	0.067715	84		-0.180544	0.100289	-0.131982	0.104571	-0.180544	0.355902	0.067715	84
FAD3B	CP027622.1	1037615	G	A	0.0995346	0.367684	0.068488	0.419989	0.0995346	0.0828038	0.000757911	84		0.0749294	0.498151	0.0528488	0.532268	0.0749294	0.12489	0.000757911	84		-0.0737991	0.504672	-0.0577616	0.48672	-0.0737991	0.129294	0.000757911	84		-0.0708896	0.521662	-0.0514225	0.536057	-0.0708896	0.275394	0.000757911	84		0.0506722	0.647129	0.0415973	0.616159	0.0506722	0.355902	0.000757911	84
FAD3B	CP027622.1	1037689	G	A	-0.046233	0.680009	-0.0345198	0.689172	-0.046233	0.0830078	0.00284048	82		-0.0685319	0.540687	-0.0511569	0.552092	-0.0685319	0.124844	0.00284048	82		-0.166013	0.136066	-0.128231	0.12875	-0.166013	0.129632	0.00284048	82		-0.0401694	0.720112	-0.0300814	0.721804	-0.0401694	0.278783	0.00284048	82		0.145621	0.191764	0.110115	0.191767	0.145621	0.366549	0.00284048	82
FAD3B	CP027622.1	1037695	T	C	-0.0192216	0.863907	-0.0165102	0.849191	-0.0192216	0.0830078	0.00293916	82		0.0174263	0.876513	0.0126478	0.88382	0.0174263	0.124844	0.00293916	82		-0.0172797	0.877543	-0.0173376	0.838235	-0.0172797	0.129632	0.00293916	82		0.0162522	0.884774	0.011569	0.891735	0.0162522	0.278783	0.00293916	82		-0.0326989	0.770567	-0.0206244	0.807986	-0.0326989	0.366549	0.00293916	82
FAD3B	CP027622.1	1037716	G	A	-0.0911391	0.415458	-0.0771357	0.372889	-0.0911391	0.0830078	0.00205771	82		0.155583	0.162791	0.118756	0.168755	0.155583	0.124844	0.00205771	82		0.0411504	0.713568	0.0353716	0.676122	0.0411504	0.129632	0.00205771	82		0.0435366	0.69774	0.0333692	0.693747	0.0435366	0.278783	0.00205771	82		-0.0639178	0.56834	-0.0459077	0.587417	-0.0639178	0.366549	0.00205771	82
FAD3B	CP027622.1	1037812	G	A	-0.0959947	0.390943	-0.0768172	0.370666	-0.0959947	0.0830078	0.0026257	82		0.0104313	0.925894	-0.00119532	0.98885	0.0104313	0.124844	0.0026257	82		-0.0713612	0.524062	-0.0565689	0.500312	-0.0713612	0.129632	0.0026257	82		0.154958	0.164507	0.115584	0.168831	0.154958	0.278783	0.0026257	82		-0.0323214	0.773144	-0.0284579	0.734378	-0.0323214	0.366549	0.0026257	82
FAD3B	CP027622.1	1037835	TAC	T	0.028386	0.800152	0.0248937	0.782229	0.028386	0.0830078	0.00117136	82		0.065669	0.557767	0.0512349	0.568196	0.065669	0.124844	0.00117136	82		-0.111186	0.319999	-0.0906232	0.303545	-0.111186	0.129632	0.00117136	82		0.0930417	0.405748	0.0745084	0.398008	0.0930417	0.278783	0.00117136	82		-0.0340383	0.761443	-0.0253337	0.773482	-0.0340383	0.366549	0.00117136	82
FAD3B	CP027622.1	1037844	T	G	0.0741035	0.508199	0.0603791	0.496031	0.0741035	0.0830078	0.00143122	82		0.0609909	0.586218	0.0452179	0.609051	0.0609909	0.124844	0.00143122	82		-0.124965	0.263299	-0.0989119	0.254202	-0.124965	0.129632	0.00143122	82		0.0616541	0.582145	0.0485582	0.575974	0.0616541	0.278783	0.00143122	82		-0.0586002	0.601008	-0.0451826	0.60222	-0.0586002	0.366549	0.00143122	82
FAD3B	CP027622.1	1037853	T	A	-0.0475662	0.671305	-0.0397905	0.651726	-0.0475662	0.0830078	0.00157562	82		0.0289505	0.796262	0.016127	0.854392	0.0289505	0.124844	0.00157562	82		0.0306671	0.784466	0.0239116	0.781532	0.0306671	0.129632	0.00157562	82		0.132524	0.235275	0.107023	0.214909	0.132524	0.278783	0.00157562	82		-0.0878537	0.432538	-0.0685248	0.426436	-0.0878537	0.366549	0.00157562	82
FAD3B	CP027622.1	1037888	G	A	0.0767679	0.493026	0.0608746	0.481915	0.0767679	0.0830078	0.0027295	82		0.0463876	0.678997	0.036125	0.67548	0.0463876	0.124844	0.0027295	82		-0.0827568	0.45981	-0.0678973	0.422605	-0.0827568	0.129632	0.0027295	82		0.100491	0.369029	0.0728425	0.390019	0.100491	0.278783	0.0027295	82		0.00966518	0.931323	0.00771899	0.927309	0.00966518	0.366549	0.0027295	82
FAD3B	CP027622.1	1037928	G	T	0.016636	0.882072	0.0147981	0.863892	0.016636	0.0830078	0.00221204	82		0.027982	0.802938	0.0176026	0.83792	0.027982	0.124844	0.00221204	82		-0.0583839	0.602355	-0.050905	0.546589	-0.0583839	0.129632	0.00221204	82		0.102034	0.361686	0.0778312	0.357056	0.102034	0.278783	0.00221204	82		-0.0246223	0.826202	-0.0152199	0.856854	-0.0246223	0.366549	0.00221204	82
FAD3B	CP027622.1	1037932	G	A	-0.113036	0.311962	-0.0872889	0.307464	-0.113036	0.0830078	0.00283906	82		-0.214793	0.052641	-0.159304	0.0617018	-0.214793	0.124844	0.00283906	82		-0.0833639	0.456513	-0.0631631	0.45025	-0.0833639	0.129632	0.00283906	82		0.124003	0.267021	0.095602	0.253548	0.124003	0.278783	0.00283906	82		0.0561814	0.616139	0.045797	0.583824	0.0561814	0.366549	0.00283906	82
FAD3B	CP027622.1	1037937	G	C	-0.000295354	0.997899	-0.00144963	0.986965	-0.000295354	0.0830078	0.00192128	82		-0.0111242	0.920987	-0.00962434	0.913348	-0.0111242	0.124844	0.00192128	82		-0.0279323	0.803281	-0.0292132	0.736391	-0.0279323	0.129632	0.00192128	82		0.0211087	0.850694	0.0165064	0.849272	0.0211087	0.278783	0.00192128	82		0.00817908	0.941863	0.00847484	0.922148	0.00817908	0.366549	0.00192128	82
FAD3B	CP027622.1	1037964	G	C	-0.0837841	0.454239	-0.0600358	0.482727	-0.0837841	0.0830078	0.0215428	82		-0.0665079	0.552735	-0.051528	0.545606	-0.0665079	0.124844	0.0215428	82		0.255525	0.0205057	0.19257	0.0213451	0.255525	0.129632	0.0215428	82		0.0528641	0.637151	0.0412476	0.622281	0.0528641	0.278783	0.0215428	82		-0.256613	0.0199561	-0.187037	0.0252691	-0.256613	0.366549	0.0215428	82
FAD3B	CP027622.1	1038124	A	G	0.0427928	0.711731	0.0253152	0.750745	0.0427928	0.0855485	0.0773255	77		0.0711897	0.538389	0.0463278	0.560459	0.0711897	0.127439	0.0773255	77		0.0252845	0.827214	0.00275009	0.97192	0.0252845	0.124802	0.0773255	77		0.0452988	0.695653	0.0285568	0.714943	0.0452988	0.281305	0.0773255	77		-0.106423	0.356943	-0.0755495	0.333084	-0.106423	0.378473	0.0773255	77
FAD3B	CP027622.1	1038207	G	C	0.097113	0.400789	0.0683567	0.395769	0.097113	0.0855485	0.0727468	77		0.13362	0.246645	0.0824493	0.305011	0.13362	0.127439	0.0727468	77		-0.0349182	0.763044	-0.0375934	0.633791	-0.0349182	0.124802	0.0727468	77		0.020554	0.859171	0.0156774	0.842644	0.020554	0.281305	0.0727468	77		-0.0650876	0.573846	-0.0354683	0.652786	-0.0650876	0.378473	0.0727468	77
FAD3B	CP027622.1	1038279	C	T	-0.276191	0.0150398	-0.21374	0.0170981	-0.276191	0.0855485	0.00686292	77		0.174106	0.129931	0.14882	0.096369	0.174106	0.127439	0.00686292	77		0.0396361	0.732162	0.0250015	0.775959	0.0396361	0.124802	0.00686292	77		-0.122118	0.290048	-0.091594	0.297521	-0.122118	0.281305	0.00686292	77		0.143914	0.211777	0.105558	0.229091	0.143914	0.378473	0.00686292	77
FAD3B	CP027622.1	1038320	T	C	-0.141428	0.216789	-0.116809	0.213424	-0.141428	0.0850369	0	78		0.0869811	0.448912	0.0709565	0.448706	0.0869811	0.127883	0	78		0.0875562	0.445907	0.0695127	0.449606	0.0875562	0.126007	0	78		-0.170221	0.136231	-0.139142	0.130477	-0.170221	0.281083	0	78		0.0822784	0.473901	0.0649139	0.479742	0.0822784	0.375304	0	78
FAD3B	CP027622.1	1038358	C	A	-0.164608	0.15255	-0.136042	0.150879	-0.164608	0.0855485	0	77		0.177681	0.122112	0.146695	0.12086	0.177681	0.127439	0	77		0.164461	0.15292	0.133009	0.151846	0.164461	0.124802	0	77		0.170389	0.138458	0.137232	0.139582	0.170389	0.281305	0	77		-0.185381	0.106499	-0.141074	0.12816	-0.185381	0.378473	0	77
FAD3B	CP027622.1	1038433	G	A	-0.0435275	0.707003	-0.0366806	0.694803	-0.0435275	0.0855485	0.000730448	77		0.233346	0.0411119	0.192566	0.0391368	0.233346	0.127439	0.000730448	77		0.0030247	0.979172	0.00265651	0.97687	0.0030247	0.124802	0.000730448	77		-0.162543	0.157834	-0.133605	0.145117	-0.162543	0.281305	0.000730448	77		0.111259	0.335389	0.085584	0.349802	0.111259	0.378473	0.000730448	77
FAD3A	CP027631.1	16089086	T	A	-0.152944	0.164852	-0.10932	0.151439	-0.152944	0.0828038	0.127633	84		-0.101411	0.358677	-0.0714606	0.346678	-0.101411	0.12489	0.127633	84		0.105976	0.337338	0.0656687	0.378323	0.105976	0.129294	0.127633	84		0.0460663	0.677337	0.0371815	0.618143	0.0460663	0.275394	0.127633	84		-0.125094	0.256885	-0.081727	0.272507	-0.125094	0.355902	0.127633	84
FAD3A	CP027631.1	16089144	C	T	-0.0722258	0.52974	-0.0573223	0.537592	-0.0722258	0.0850369	0.000962983	78		-0.110311	0.336324	-0.0950312	0.305654	-0.110311	0.127883	0.000962983	78		-0.009112	0.936892	-0.00781238	0.931633	-0.009112	0.126007	0.000962983	78		-0.187621	0.0999883	-0.149863	0.100092	-0.187621	0.281083	0.000962983	78		0.0708016	0.537907	0.0559324	0.538691	0.0708016	0.375304	0.000962983	78
FAD3A	CP027631.1	16089208	ATTC	A	-0.215576	0.058022	-0.152193	0.057753	-0.215576	0.0850369	0.0101599	78		0.0523536	0.648949	0.0409733	0.608622	0.0523536	0.127883	0.0101599	78		-0.0500189	0.663638	-0.0418404	0.594357	-0.0500189	0.126007	0.0101599	78		-0.210501	0.0643329	-0.147416	0.0608189	-0.210501	0.281083	0.0101599	78		0.194082	0.0886347	0.136269	0.0825625	0.194082	0.375304	0.0101599	78
FAD3A	CP027631.1	16089229	T	C	-0.0862381	0.45281	-0.0676224	0.468805	-0.0862381	0.0850369	0	78		-0.0478748	0.677241	-0.0417037	0.65429	-0.0478748	0.127883	0	78		0.0847742	0.460546	0.0660491	0.469975	0.0847742	0.126007	0	78		-0.225419	0.0472196	-0.18264	0.0458967	-0.225419	0.281083	0	78		0.0555401	0.629117	0.043535	0.633588	0.0555401	0.375304	0	78
FAD3A	CP027631.1	16089401	A	G	-0.0694164	0.54591	-0.0589416	0.484194	-0.0694164	0.0850369	0.00712817	78		0.0175856	0.878543	0.00992156	0.906043	0.0175856	0.127883	0.00712817	78		0.102377	0.372437	0.0781312	0.343771	0.102377	0.126007	0.00712817	78		-0.236122	0.0374126	-0.173605	0.0355548	-0.236122	0.281083	0.00712817	78		0.0952828	0.406641	0.0746915	0.364986	0.0952828	0.375304	0.00712817	78
FAD3A	CP027631.1	16089469	C	T	-0.0521272	0.650368	-0.0422657	0.648395	-0.0521272	0.0850369	0.00123801	78		-0.069664	0.544475	-0.056825	0.538881	-0.069664	0.127883	0.00123801	78		0.00147054	0.989805	0.00125098	0.989004	0.00147054	0.126007	0.00123801	78		-0.0609095	0.596289	-0.0444472	0.624652	-0.0609095	0.281083	0.00123801	78		-0.0395207	0.731195	-0.0306182	0.735647	-0.0395207	0.375304	0.00123801	78
FAD3A	CP027631.1	16089585	T	G	0.000872691	0.99391	0	1	0.000872691	0.0852195	0.00257522	79		0.126156	0.267921	0.100675	0.25847	0.126156	0.126889	0.00257522	79		-0.0584484	0.608891	-0.052584	0.547577	-0.0584484	0.126248	0.00257522	79		-0.0537831	0.637815	-0.0347714	0.691094	-0.0537831	0.278687	0.00257522	79		0.0735104	0.519684	0.059568	0.495306	0.0735104	0.369497	0.00257522	79
FAD3A	CP027631.1	16089634	T	C	-0.0973137	0.393557	-0.0803948	0.384407	-0.0973137	0.0852195	0.000476137	79		-0.0833435	0.465245	-0.0716891	0.436918	-0.0833435	0.126889	0.000476137	79		-0.0606342	0.595538	-0.0453161	0.616552	-0.0606342	0.126248	0.000476137	79		-0.110676	0.33154	-0.0881514	0.330392	-0.110676	0.278687	0.000476137	79		0.131868	0.246678	0.105209	0.244576	0.131868	0.369497	0.000476137	79
FAD3A	CP027631.1	16089655	C	G	0.0783777	0.492341	0.0597324	0.499369	0.0783777	0.0852195	0.00258391	79		-0.18128	0.109855	-0.143669	0.103435	-0.18128	0.126889	0.00258391	79		-0.117591	0.302026	-0.0912776	0.291813	-0.117591	0.126248	0.00258391	79		0.127387	0.263242	0.0989279	0.253607	0.127387	0.278687	0.00258391	79		-0.100019	0.380475	-0.0716161	0.407761	-0.100019	0.369497	0.00258391	79
FAD3A	CP027631.1	16089663	ATCTGAAG	A	-0.0563347	0.621924	-0.0475071	0.614007	-0.0563347	0.0852195	0	79		-0.0294368	0.796773	-0.0255794	0.785473	-0.0294368	0.126889	0	79		-0.0800411	0.483173	-0.0668025	0.46884	-0.0800411	0.126248	0	79		-0.0334026	0.770105	-0.0278572	0.762778	-0.0334026	0.278687	0	79		0.00895541	0.937565	0.00926904	0.919868	0.00895541	0.369497	0	79
FAD3A	CP027631.1	16089679	A	ATGACTTC	-2.47605e-05	0.999827	0.000808353	0.99311	-2.47605e-05	0.0852195	0	79		-0.0684223	0.549066	-0.0580324	0.53432	-0.0684223	0.126889	0	79		0.000691482	0.995174	0.00394678	0.965649	0.000691482	0.126248	0	79		0.0967628	0.396254	0.0797902	0.384313	0.0967628	0.278687	0	79		-0.18091	0.110593	-0.149831	0.101755	-0.18091	0.369497	0	79
FAD3A	CP027631.1	16089698	T	G	-0.0481182	0.673674	-0.0386926	0.678379	-0.0481182	0.0852195	0	79		0.0314074	0.783491	0.0264766	0.776095	0.0314074	0.126889	0	79		0.0179506	0.875231	0.0140761	0.877548	0.0179506	0.126248	0	79		0.0188816	0.868815	0.0133462	0.883941	0.0188816	0.278687	0	79		-0.0774015	0.497764	-0.0643906	0.480518	-0.0774015	0.369497	0	79
FAD3A	CP027631.1	16089700	T	TTGCATAAATTTTA	-0.104931	0.357403	-0.0835166	0.364703	-0.104931	0.0852195	0.000975582	79		-0.168622	0.137407	-0.140251	0.127079	-0.168622	0.126889	0.000975582	79		0.145065	0.202106	0.117732	0.191876	0.145065	0.126248	0.000975582	79		0.0510345	0.655116	0.0398898	0.658608	0.0510345	0.278687	0.000975582	79		-0.179439	0.113571	-0.145795	0.105746	-0.179439	0.369497	0.000975582	79
FAD3A	CP027631.1	16089704	AG	A	0.0799875	0.483467	0.0654182	0.47653	0.0799875	0.0852195	0.00109651	79		0.0309162	0.786796	0.0235547	0.797241	0.0309162	0.126889	0.00109651	79		0.0860848	0.450642	0.0697957	0.437909	0.0860848	0.126248	0.00109651	79		0.172027	0.129528	0.141482	0.116122	0.172027	0.278687	0.00109651	79		-0.272736	0.0150245	-0.219818	0.0144707	-0.272736	0.369497	0.00109651	79
FAD3A	CP027631.1	16089708	TA	T	-0.0526179	0.645126	-0.0476534	0.598112	-0.0526179	0.0852195	0.00203509	79		-0.0696729	0.541771	-0.05117	0.570495	-0.0696729	0.126889	0.00203509	79		-0.160291	0.158205	-0.126305	0.153615	-0.160291	0.126248	0.00203509	79		0.0470308	0.680645	0.0348007	0.694434	0.0470308	0.278687	0.00203509	79		-0.0310522	0.78588	-0.0194125	0.826256	-0.0310522	0.369497	0.00203509	79
FAD3A	CP027631.1	16089720	CTT	C	0.131257	0.248896	0.114914	0.212322	0.131257	0.0852195	0.000829093	79		0.062679	0.583168	0.0544725	0.553463	0.062679	0.126889	0.000829093	79		-0.0783024	0.492759	-0.0613187	0.496686	-0.0783024	0.126248	0.000829093	79		0.111972	0.325874	0.0877575	0.331031	0.111972	0.278687	0.000829093	79		-0.0526662	0.644823	-0.0422684	0.63909	-0.0526662	0.369497	0.000829093	79
FAD3A	CP027631.1	16089726	T	TTAGATCTAACGA	-0.00574879	0.959897	-0.0076142	0.933752	-0.00574879	0.0852195	0.00137202	79		0.0817732	0.473725	0.0671608	0.462405	0.0817732	0.126889	0.00137202	79		0.116504	0.306548	0.0943705	0.292701	0.116504	0.126248	0.00137202	79		0.101676	0.372593	0.0795651	0.375372	0.101676	0.278687	0.00137202	79		-0.232217	0.0394625	-0.180557	0.0439024	-0.232217	0.369497	0.00137202	79
FAD3A	CP027631.1	16089729	G	A	-0.145131	0.2019	-0.120251	0.189889	-0.145131	0.0852195	0.00198189	79		-0.0458831	0.688031	-0.0391873	0.668516	-0.0458831	0.126889	0.00198189	79		0.0933547	0.413175	0.0693091	0.440303	0.0933547	0.126248	0.00198189	79		0.0915576	0.422265	0.0733787	0.414291	0.0915576	0.278687	0.00198189	79		-0.100711	0.377174	-0.0772525	0.389287	-0.100711	0.369497	0.00198189	79
FAD3A	CP027631.1	16089741	GGA	G	-0.0303198	0.790814	-0.0260322	0.776844	-0.0303198	0.0852195	0.00127718	79		-0.00453393	0.968367	-0.00664007	0.942234	-0.00453393	0.126889	0.00127718	79		-0.0771095	0.499392	-0.0602996	0.502519	-0.0771095	0.126248	0.00127718	79		0.166755	0.141878	0.139631	0.120781	0.166755	0.278687	0.00127718	79		-0.151005	0.184047	-0.121072	0.177803	-0.151005	0.369497	0.00127718	79
FAD3A	CP027631.1	16089759	G	A	-0.284519	0.0110438	-0.234688	0.011631	-0.284519	0.0852195	0	79		-0.0951114	0.404401	-0.0815804	0.379345	-0.0951114	0.126889	0	79		0.0103823	0.927643	0.00981168	0.914204	0.0103823	0.126248	0	79		0.0550365	0.629988	0.0434873	0.633257	0.0550365	0.278687	0	79		-0.00407102	0.971595	-0.00280059	0.975445	-0.00407102	0.369497	0	79
FAD3A	CP027631.1	16089763	C	T	-0.153788	0.176	-0.126802	0.170099	-0.153788	0.0852195	0.000612873	79		0.0453145	0.6917	0.0364963	0.692274	0.0453145	0.126889	0.000612873	79		0.0331587	0.771737	0.0242537	0.788697	0.0331587	0.126248	0.000612873	79		0.0816519	0.474383	0.0651554	0.471886	0.0816519	0.278687	0.000612873	79		-0.126863	0.265228	-0.098195	0.277457	-0.126863	0.369497	0.000612873	79
FAD3A	CP027631.1	16089764	G	A	-0.0589443	0.60585	-0.0496076	0.590293	-0.0589443	0.0852195	0.000787739	79		-0.0921337	0.419339	-0.0782651	0.394543	-0.0921337	0.126889	0.000787739	79		-0.00130601	0.990886	0.00245275	0.978309	-0.00130601	0.126248	0.000787739	79		-0.0543094	0.634523	-0.0392761	0.663535	-0.0543094	0.278687	0.000787739	79		-0.0307967	0.787601	-0.0226657	0.801445	-0.0307967	0.369497	0.000787739	79
FAD3A	CP027631.1	16089783	C	T	-0.0846881	0.45805	-0.0669712	0.463071	-0.0846881	0.0852195	0.00117583	79		-0.0211216	0.853416	-0.0215044	0.813304	-0.0211216	0.126889	0.00117583	79		-0.136488	0.230366	-0.105301	0.238651	-0.136488	0.126248	0.00117583	79		-0.178832	0.114818	-0.145878	0.10285	-0.178832	0.278687	0.00117583	79		0.207574	0.0664167	0.16887	0.0585624	0.207574	0.369497	0.00117583	79
FAD3A	CP027631.1	16089790	G	A	-0.10179	0.372056	-0.0802018	0.381036	-0.10179	0.0852195	0.00132147	79		0.0658648	0.564132	0.0554529	0.543802	0.0658648	0.126889	0.00132147	79		-0.0401815	0.725146	-0.0314411	0.72579	-0.0401815	0.126248	0.00132147	79		0.0564251	0.621365	0.0446257	0.618889	0.0564251	0.278687	0.00132147	79		-0.0931232	0.41434	-0.0748136	0.403535	-0.0931232	0.369497	0.00132147	79
FAD3A	CP027631.1	16089794	G	A	-0.261136	0.0200976	-0.211129	0.0207043	-0.261136	0.0852195	0.00159386	79		-0.0828288	0.468015	-0.071304	0.433581	-0.0828288	0.126889	0.00159386	79		0.0619381	0.587637	0.0487708	0.585225	0.0619381	0.126248	0.00159386	79		0.0362805	0.750915	0.0266241	0.765926	0.0362805	0.278687	0.00159386	79		-0.0302379	0.791366	-0.0232542	0.794506	-0.0302379	0.369497	0.00159386	79
FAD3A	CP027631.1	16089810	T	C	-0.220168	0.0512119	-0.183618	0.050522	-0.220168	0.0852195	0	79		-0.147196	0.195486	-0.126684	0.176279	-0.147196	0.126889	0	79		0.0214928	0.85087	0.0169955	0.853333	0.0214928	0.126248	0	79		0.0671318	0.556644	0.0552805	0.54794	0.0671318	0.278687	0	79		-0.063017	0.581135	-0.0500875	0.585529	-0.063017	0.369497	0	79
FAD3A	CP027631.1	16089843	T	C	0.0761692	0.504654	0.0623896	0.497178	0.0761692	0.0852195	0.00104527	79		-0.155403	0.17145	-0.126833	0.166539	-0.155403	0.126889	0.00104527	79		-0.100857	0.376479	-0.078668	0.381934	-0.100857	0.126248	0.00104527	79		0.0151778	0.894383	0.0136154	0.879811	0.0151778	0.278687	0.00104527	79		-0.112737	0.322559	-0.0921818	0.305139	-0.112737	0.369497	0.00104527	79
FAD3A	CP027631.1	16089860	T	A	-0.191541	0.0908334	-0.158612	0.0881488	-0.191541	0.0852195	0	79		-0.11039	0.332797	-0.0937459	0.312401	-0.11039	0.126889	0	79		0.0283444	0.804162	0.0175209	0.847438	0.0283444	0.126248	0	79		0.133332	0.241425	0.105913	0.245201	0.133332	0.278687	0	79		-0.0697148	0.541527	-0.0532112	0.558666	-0.0697148	0.369497	0	79
FAD3A	CP027631.1	16089864	G	GTACAAA	0.0600914	0.598842	0.0472212	0.607157	0.0600914	0.0852195	0.00112508	79		0.130275	0.252483	0.106241	0.246291	0.130275	0.126889	0.00112508	79		0.104494	0.359421	0.0833553	0.353973	0.104494	0.126248	0.00112508	79		-0.158478	0.163026	-0.126615	0.159465	-0.158478	0.278687	0.00112508	79		-0.0110567	0.922956	-0.00826831	0.926676	-0.0110567	0.369497	0.00112508	79
FAD3A	CP027631.1	16089873	C	T	0.112592	0.323184	0.0954475	0.300234	0.112592	0.0852195	0.000793587	79		-0.0342401	0.764506	-0.0275493	0.76441	-0.0342401	0.126889	0.000793587	79		-0.154909	0.172833	-0.123864	0.169746	-0.154909	0.126248	0.000793587	79		-0.00672533	0.953092	-0.0055232	0.951218	-0.00672533	0.278687	0.000793587	79		-0.0201933	0.859792	-0.0165398	0.854397	-0.0201933	0.369497	0.000793587	79
FAD3A	CP027631.1	16089895	T	C	-0.229424	0.041964	-0.191946	0.0396747	-0.229424	0.0852195	0	79		-0.172484	0.128497	-0.138435	0.136997	-0.172484	0.126889	0	79		0.109703	0.335832	0.0896426	0.326478	0.109703	0.126248	0	79		-0.0385074	0.736169	-0.032624	0.721219	-0.0385074	0.278687	0	79		-0.0339693	0.766315	-0.0259043	0.776556	-0.0339693	0.369497	0	79
FAD3A	CP027631.1	16089898	A	G	-0.219052	0.0524317	-0.18432	0.0461318	-0.219052	0.0852195	0.000550739	79		-0.160101	0.158707	-0.142726	0.121683	-0.160101	0.126889	0.000550739	79		0.11062	0.331786	0.0829732	0.359219	0.11062	0.126248	0.000550739	79		0.00723075	0.949572	0.00638778	0.943771	0.00723075	0.278687	0.000550739	79		-0.0509838	0.655437	-0.0382578	0.672196	-0.0509838	0.369497	0.000550739	79
FAD3A	CP027631.1	16089902	C	T	-0.14298	0.208738	-0.119612	0.195631	-0.14298	0.0852195	0.000715631	79		-0.0139733	0.902722	-0.0117309	0.898772	-0.0139733	0.126889	0.000715631	79		0.0860367	0.450896	0.0670168	0.458975	0.0860367	0.126248	0.000715631	79		-0.000647228	0.995483	-0.000638778	0.994373	-0.000647228	0.278687	0.000715631	79		-0.0530972	0.642115	-0.0401707	0.656831	-0.0530972	0.369497	0.000715631	79
FAD3A	CP027631.1	16089916	T	C	-0.0832692	0.465644	-0.0696644	0.446719	-0.0832692	0.0852195	0.00130648	79		-0.0742033	0.515745	-0.0589552	0.518658	-0.0742033	0.126889	0.00130648	79		0.024599	0.82962	0.0211513	0.813474	0.024599	0.126248	0.00130648	79		-0.00427989	0.970139	-0.00343275	0.969478	-0.00427989	0.278687	0.00130648	79		-0.0785109	0.491604	-0.0611073	0.495057	-0.0785109	0.369497	0.00130648	79
FAD3A	CP027631.1	16089925	A	G	-0.0544484	0.633656	-0.0460761	0.622539	-0.0544484	0.0852195	0	79		0.0485637	0.670826	0.0411063	0.65981	0.0485637	0.126889	0	79		-0.0236956	0.835789	-0.0157871	0.86323	-0.0236956	0.126248	0	79		-0.0469737	0.681012	-0.0395001	0.6667	-0.0469737	0.278687	0	79		0.00781574	0.945498	0.00552007	0.951926	0.00781574	0.369497	0	79
FAD3A	CP027631.1	16089926	A	G	-0.0355757	0.755601	-0.0318645	0.732729	-0.0355757	0.0852195	0	79		0.0373254	0.743985	0.0332849	0.720683	0.0373254	0.126889	0	79		0.0570607	0.617434	0.0481551	0.598119	0.0570607	0.126248	0	79		0.0345311	0.762563	0.0289167	0.751789	0.0345311	0.278687	0	79		-0.0926307	0.416823	-0.0754925	0.408179	-0.0926307	0.369497	0	79
FAD3A	CP027631.1	16089931	AATTCAAAAAAATAAAAAT	A	-0.250539	0.0259479	-0.208854	0.0261292	-0.250539	0.0852195	0	79		-0.195288	0.0845747	-0.163995	0.080018	-0.195288	0.126889	0	79		-0.00604236	0.957851	-0.00339909	0.970506	-0.00604236	0.126248	0	79		0.0662042	0.562122	0.05443	0.554114	0.0662042	0.278687	0	79		-0.0126935	0.911594	-0.0101873	0.911685	-0.0126935	0.369497	0	79
FAD3A	CP027631.1	16089952	T	C	-0.0669401	0.557774	-0.0557764	0.551251	-0.0669401	0.0852195	0	79		-0.0875879	0.442745	-0.0749586	0.422164	-0.0875879	0.126889	0	79		-0.031092	0.785612	-0.02447	0.789462	-0.031092	0.126248	0	79		0.00897735	0.937413	0.00869002	0.924513	0.00897735	0.278687	0	79		-0.0110877	0.922741	-0.00788582	0.931366	-0.0110877	0.369497	0	79
FAD3A	CP027631.1	16089954	A	C	-0.0204332	0.858144	-0.0165343	0.860224	-0.0204332	0.0852195	0	79		-0.073691	0.518656	-0.063342	0.498945	-0.073691	0.126889	0	79		-0.0275352	0.809646	-0.0212443	0.817249	-0.0275352	0.126248	0	79		-0.0655416	0.56605	-0.05443	0.554114	-0.0655416	0.278687	0	79		0.00832099	0.94198	0.00679153	0.941056	0.00832099	0.369497	0	79
FAD3A	CP027631.1	16089956	T	G	-0.185964	0.100821	-0.154395	0.0990484	-0.185964	0.0852195	0	79		-0.00722579	0.949606	-0.00725406	0.938084	-0.00722579	0.126889	0	79		-0.0972643	0.393799	-0.0789355	0.389062	-0.0972643	0.126248	0	79		-0.0189179	0.868566	-0.01659	0.856457	-0.0189179	0.278687	0	79		0.0496972	0.663601	0.0449492	0.623482	0.0496972	0.369497	0	79
FAD3A	CP027631.1	16089966	C	G	0.0137895	0.903996	0.0127134	0.889908	0.0137895	0.0852195	0.00105858	79		-0.0999827	0.380649	-0.0808881	0.377383	-0.0999827	0.126889	0.00105858	79		-0.0700113	0.539805	-0.0591173	0.510935	-0.0700113	0.126248	0.00105858	79		0.0154321	0.892624	0.0100582	0.911013	0.0154321	0.278687	0.00105858	79		-0.0550196	0.630093	-0.0413415	0.645416	-0.0550196	0.369497	0.00105858	79
FAD3A	CP027631.1	16089972	T	G	-0.191398	0.0910794	-0.151862	0.0929913	-0.191398	0.0852195	0.00193479	79		-0.0536162	0.63886	-0.0422936	0.639134	-0.0536162	0.126889	0.00193479	79		0.0197195	0.863049	0.0168748	0.848811	0.0197195	0.126248	0.00193479	79		0.094509	0.407398	0.0747192	0.398971	0.094509	0.278687	0.00193479	79		-0.0212262	0.852699	-0.0127714	0.885176	-0.0212262	0.369497	0.00193479	79
FAD3A	CP027631.1	16090031	C	A	-0.302878	0.00510353	-0.206556	0.00672834	-0.302878	0.0828038	0.0137037	84		0.0553601	0.616959	0.0447061	0.556099	0.0553601	0.12489	0.0137037	84		0.0927617	0.40133	0.0613572	0.410487	0.0927617	0.129294	0.0137037	84		-0.0250029	0.82139	-0.013837	0.85285	-0.0250029	0.275394	0.0137037	84		0.0328026	0.767066	0.0279178	0.707819	0.0328026	0.355902	0.0137037	84
FAD3A	CP027631.1	16090051	T	C	-0.0190682	0.863312	-0.0200737	0.820619	-0.0190682	0.0828038	0.000427583	84		0.0057078	0.958904	0.000499492	0.995482	0.0057078	0.12489	0.000427583	84		-0.107738	0.329321	-0.088057	0.309024	-0.107738	0.129294	0.000427583	84		-0.0562618	0.611226	-0.0450395	0.603088	-0.0562618	0.275394	0.000427583	84		0.0165357	0.881324	0.015641	0.856493	0.0165357	0.355902	0.000427583	84
FAD3A	CP027631.1	16090054	A	G	0.1083	0.32679	0.079233	0.330293	0.1083	0.0828038	0.171572	84		0.0691833	0.531758	0.0513597	0.526519	0.0691833	0.12489	0.171572	84		-0.0733738	0.507138	-0.0554945	0.485659	-0.0733738	0.129294	0.171572	84		-0.0648054	0.558099	-0.0532613	0.503672	-0.0648054	0.275394	0.171572	84		0.0278581	0.801391	0.0214004	0.787859	0.0278581	0.355902	0.171572	84
FAD3A	CP027631.1	16090056	A	G	0.00498212	0.964125	0.000445481	0.995925	0.00498212	0.0828038	0.0008036	84		0.00341578	0.975399	-0.00399055	0.963374	0.00341578	0.12489	0.0008036	84		-0.0227593	0.837187	-0.0212789	0.802968	-0.0227593	0.129294	0.0008036	84		-0.128771	0.243053	-0.101691	0.233425	-0.128771	0.275394	0.0008036	84		0.0436389	0.693469	0.0377482	0.657779	0.0436389	0.355902	0.0008036	84
FAD3A	CP027631.1	16090060	A	G	-0.0259616	0.814662	-0.0183227	0.826264	-0.0259616	0.0828038	0.00175226	84		-0.0152254	0.890667	-0.0135883	0.870227	-0.0152254	0.12489	0.00175226	84		-0.0843625	0.44548	-0.0672429	0.410088	-0.0843625	0.129294	0.00175226	84		-0.0520244	0.638365	-0.0350477	0.667885	-0.0520244	0.275394	0.00175226	84		-0.00724133	0.947876	-0.00769824	0.924806	-0.00724133	0.355902	0.00175226	84
FAD3A	CP027631.1	16090064	T	TCTGGCGATCAAAGATGACTAAATTATGATA	-0.02895	0.793776	-0.0192382	0.818248	-0.02895	0.0828038	0.00108079	84		0.0306535	0.781934	0.0249287	0.765054	0.0306535	0.12489	0.00108079	84		-0.0630106	0.569075	-0.047769	0.559556	-0.0630106	0.129294	0.00108079	84		-0.0686916	0.534686	-0.0520528	0.525168	-0.0686916	0.275394	0.00108079	84		0.0492492	0.656405	0.0385357	0.63757	0.0492492	0.355902	0.00108079	84
FAD3A	CP027631.1	16090065	A	C	0.073169	0.508327	0.0565761	0.516553	0.073169	0.0828038	0.000841145	84		0.0132895	0.904498	0.00975469	0.910627	0.0132895	0.12489	0.000841145	84		-0.173405	0.114693	-0.136359	0.109846	-0.173405	0.129294	0.000841145	84		0.0421113	0.703691	0.0373737	0.661435	0.0421113	0.275394	0.000841145	84		0.0169255	0.878547	0.0143183	0.866562	0.0169255	0.355902	0.000841145	84
FAD3A	CP027631.1	16090083	A	G	-0.0203536	0.854196	-0.0235384	0.77549	-0.0203536	0.0828038	0.00117603	84		-0.0560138	0.6128	-0.0361759	0.660004	-0.0560138	0.12489	0.00117603	84		0.0266018	0.810176	0.0165344	0.83768	0.0266018	0.129294	0.00117603	84		-0.0568885	0.607255	-0.0415348	0.607062	-0.0568885	0.275394	0.00117603	84		-0.0204948	0.853195	-0.0144972	0.857335	-0.0204948	0.355902	0.00117603	84
FAD3A	CP027631.1	16090084	C	A	-0.148809	0.176708	-0.116976	0.169645	-0.148809	0.0828038	0.00131951	84		-0.0140316	0.899193	-0.0170762	0.840536	-0.0140316	0.12489	0.00131951	84		0.0541085	0.624955	0.0391506	0.638318	0.0541085	0.129294	0.00131951	84		-0.0898109	0.416539	-0.0673269	0.419207	-0.0898109	0.275394	0.00131951	84		0.0955332	0.387348	0.0774738	0.351891	0.0955332	0.355902	0.00131951	84
FAD3A	CP027631.1	16090089	G	A	0.0377083	0.733446	0.0288542	0.734791	0.0377083	0.0828038	0.0010683	84		-0.0431713	0.696592	-0.0360929	0.670631	-0.0431713	0.12489	0.0010683	84		-0.12523	0.256361	-0.101487	0.223041	-0.12523	0.129294	0.0010683	84		0.0138382	0.900575	0.0144544	0.862317	0.0138382	0.275394	0.0010683	84		0.00668566	0.951871	0.00303819	0.970878	0.00668566	0.355902	0.0010683	84
FAD3A	CP027631.1	16090091	C	T	-0.0157108	0.887204	-0.0113077	0.894386	-0.0157108	0.0828038	0.00112724	84		-0.0492242	0.656568	-0.0438548	0.605338	-0.0492242	0.12489	0.00112724	84		-0.0889352	0.421116	-0.0672782	0.41923	-0.0889352	0.129294	0.00112724	84		-0.0809516	0.464157	-0.0585782	0.482161	-0.0809516	0.275394	0.00112724	84		0.0196152	0.85943	0.0125325	0.880298	0.0196152	0.355902	0.00112724	84
FAD3A	CP027631.1	16090102	T	C	-0.00916282	0.934073	-0.00400933	0.963335	-0.00916282	0.0828038	0.000801807	84		-0.0699835	0.527012	-0.0625187	0.471889	-0.0699835	0.12489	0.000801807	84		0.031602	0.775362	0.0256216	0.763851	0.031602	0.129294	0.000801807	84		0.00444819	0.967967	0.00695325	0.935064	0.00444819	0.275394	0.000801807	84		0.0271128	0.8066	0.0216944	0.799042	0.0271128	0.355902	0.000801807	84
FAD3A	CP027631.1	16090104	A	G	-0.100444	0.363303	-0.0810119	0.363002	-0.100444	0.0828038	0.000468252	84		-0.00677571	0.951223	-0.0106096	0.904827	-0.00677571	0.12489	0.000468252	84		-0.033915	0.759401	-0.0306536	0.724821	-0.033915	0.129294	0.000468252	84		-0.166088	0.131063	-0.134662	0.122251	-0.166088	0.275394	0.000468252	84		0.138142	0.210155	0.11005	0.20593	0.138142	0.355902	0.000468252	84
FAD3A	CP027631.1	16090111	A	C	-0.00610198	0.956068	-0.00757904	0.930135	-0.00610198	0.0828038	0.000952913	84		-0.107105	0.332185	-0.0871699	0.31151	-0.107105	0.12489	0.000952913	84		-0.219281	0.0450601	-0.172802	0.0409221	-0.219281	0.129294	0.000952913	84		-0.0916883	0.406824	-0.0731139	0.387376	-0.0916883	0.275394	0.000952913	84		0.138234	0.209847	0.105806	0.210297	0.138234	0.355902	0.000952913	84
FAD3A	CP027631.1	16090112	TA	T	-0.0919628	0.405416	-0.0737222	0.395158	-0.0919628	0.0828038	0.000996709	84		-0.107429	0.330717	-0.0836157	0.333087	-0.107429	0.12489	0.000996709	84		-0.0253944	0.818641	-0.0208913	0.805357	-0.0253944	0.129294	0.000996709	84		-0.101402	0.358721	-0.0740086	0.383005	-0.101402	0.275394	0.000996709	84		0.0978218	0.376025	0.0768132	0.364521	0.0978218	0.355902	0.000996709	84
FAD3A	CP027631.1	16090118	C	T	-0.214989	0.0495402	-0.163297	0.0559357	-0.214989	0.0828038	0.00118634	84		-0.18901	0.0850868	-0.150333	0.0773684	-0.18901	0.12489	0.00118634	84		-0.0574145	0.603931	-0.0454816	0.586125	-0.0574145	0.129294	0.00118634	84		0.105099	0.341375	0.0856289	0.305659	0.105099	0.275394	0.00118634	84		-0.028709	0.795456	-0.0219509	0.792559	-0.028709	0.355902	0.00118634	84
FAD3A	CP027631.1	16090176	T	C	0.133022	0.227715	0.0994349	0.23765	0.133022	0.0828038	0.00140568	84		-0.10304	0.350967	-0.0779199	0.353032	-0.10304	0.12489	0.00140568	84		-0.0811663	0.462969	-0.0607628	0.460552	-0.0811663	0.129294	0.00140568	84		-0.00708599	0.948993	-0.000361945	0.996495	-0.00708599	0.275394	0.00140568	84		0.00905063	0.934878	0.00397507	0.961465	0.00905063	0.355902	0.00140568	84
FAD3A	CP027631.1	16090183	A	G	-0.0876404	0.427936	-0.0666541	0.439312	-0.0876404	0.0828038	0.0011078	84		-0.0624235	0.572687	-0.0552163	0.52024	-0.0624235	0.12489	0.0011078	84		0.107623	0.329842	0.0811188	0.335791	0.107623	0.129294	0.0011078	84		0.0381557	0.730404	0.0290785	0.730246	0.0381557	0.275394	0.0011078	84		-0.121834	0.269587	-0.0903228	0.283451	-0.121834	0.355902	0.0011078	84
FAD3A	CP027631.1	16090187	T	C	-0.0115151	0.917201	-0.00981525	0.91198	-0.0115151	0.0828038	0.000733611	84		-0.0512394	0.643447	-0.0426764	0.629536	-0.0512394	0.12489	0.000733611	84		-0.0600287	0.58753	-0.050862	0.557987	-0.0600287	0.129294	0.000733611	84		-0.178911	0.103451	-0.144633	0.0959571	-0.178911	0.275394	0.000733611	84		0.110664	0.316276	0.0885541	0.307344	0.110664	0.355902	0.000733611	84
FAD3A	CP027631.1	16090194	C	CA	0.036936	0.738707	0.0275809	0.741762	0.036936	0.0828038	0.00133251	84		0.0128846	0.907395	0.0115586	0.889769	0.0128846	0.12489	0.00133251	84		-0.141957	0.197713	-0.112145	0.170645	-0.141957	0.129294	0.00133251	84		-0.235878	0.0307696	-0.178074	0.0296922	-0.235878	0.275394	0.00133251	84		0.269763	0.0130807	0.205361	0.0120369	0.269763	0.355902	0.00133251	84
FAD3A	CP027631.1	16090340	G	A	0.26031	0.0167833	0.198872	0.0175006	0.26031	0.0828038	0.000971983	84		-0.024568	0.824447	-0.02095	0.801655	-0.024568	0.12489	0.000971983	84		-0.156592	0.154887	-0.120989	0.139357	-0.156592	0.129294	0.000971983	84		0.096663	0.381733	0.0700968	0.392088	0.096663	0.275394	0.000971983	84		-0.130912	0.235242	-0.0996762	0.222923	-0.130912	0.355902	0.000971983	84
FAD3A	CP027631.1	16090584	C	T	0.0297522	0.792037	0.0199399	0.809485	0.0297522	0.0840522	0.00543537	81		0.0441775	0.695347	0.0237909	0.773136	0.0441775	0.125192	0.00543537	81		-0.014955	0.894581	-0.012872	0.873779	-0.014955	0.12796	0.00543537	81		-0.100321	0.372873	-0.07417	0.360411	-0.100321	0.278701	0.00543537	81		-0.00991411	0.930002	-0.0135572	0.867025	-0.00991411	0.369209	0.00543537	81
FAD3A	CP027631.1	16090710	TG	T	-0.0593688	0.598555	-0.0517969	0.568032	-0.0593688	0.0840522	0.000979053	81		-0.0564929	0.616418	-0.0516541	0.568256	-0.0564929	0.125192	0.000979053	81		0.0117524	0.917065	0.00739206	0.933704	0.0117524	0.12796	0.000979053	81		-0.135355	0.228277	-0.105862	0.233943	-0.135355	0.278701	0.000979053	81		-0.000618519	0.995627	0	1	-0.000618519	0.369209	0.000979053	81
FAD3A	CP027631.1	16090903	T	C	-0.00732455	0.947278	0.00197747	0.981537	-0.00732455	0.0828038	0.00122992	84		0.0699699	0.527092	0.0492053	0.563305	0.0699699	0.12489	0.00122992	84		-0.0539144	0.626199	-0.0366259	0.661139	-0.0539144	0.129294	0.00122992	84		-0.0517742	0.639983	-0.0331801	0.69149	-0.0517742	0.275394	0.00122992	84		0.0247622	0.823082	0.0173341	0.835522	0.0247622	0.355902	0.00122992	84
FAD3A	CP027631.1	16090937	A	G	-0.178394	0.104469	-0.134682	0.109715	-0.178394	0.0828038	0.00123505	84		0.0295026	0.78993	0.0214187	0.7985	0.0295026	0.12489	0.00123505	84		-0.0166884	0.880236	-0.013744	0.867437	-0.0166884	0.129294	0.00123505	84		-0.0737851	0.504753	-0.0532059	0.518455	-0.0737851	0.275394	0.00123505	84		0.0830761	0.452474	0.0639625	0.436905	0.0830761	0.355902	0.00123505	84
FAD3A	CP027631.1	16091117	A	AATT	-0.0668406	0.545777	-0.0466563	0.584961	-0.0668406	0.0828038	0.000967333	84		0.0525844	0.634751	0.03778	0.657149	0.0525844	0.12489	0.000967333	84		0.0821535	0.457527	0.0651388	0.435522	0.0821535	0.129294	0.000967333	84		-0.0994434	0.368125	-0.0729003	0.383153	-0.0994434	0.275394	0.000967333	84		0.0545151	0.622353	0.0439017	0.598904	0.0545151	0.355902	0.000967333	84
FAD3A	CP027631.1	16091125	AT	A	-0.0155138	0.88861	-0.0189094	0.804038	-0.0155138	0.0828038	0.00460845	84		0.0563084	0.61093	0.0297017	0.695696	0.0563084	0.12489	0.00460845	84		0.0632281	0.567739	0.0512676	0.491585	0.0632281	0.129294	0.00460845	84		-0.240139	0.0277901	-0.162849	0.0290152	-0.240139	0.275394	0.00460845	84		0.0533678	0.629707	0.0333814	0.654012	0.0533678	0.355902	0.00460845	84
FAD3A	CP027631.1	16091125	AT	GT	-0.0155138	0.88861	-0.0189094	0.804038	-0.0155138	0.0828038	0.00460845	84		0.0563084	0.61093	0.0297017	0.695696	0.0563084	0.12489	0.00460845	84		0.0632281	0.567739	0.0512676	0.491585	0.0632281	0.129294	0.00460845	84		-0.240139	0.0277901	-0.162849	0.0290152	-0.240139	0.275394	0.00460845	84		0.0533678	0.629707	0.0333814	0.654012	0.0533678	0.355902	0.00460845	84
FAD3A	CP027631.1	16091166	G	A	-0.0917423	0.406547	-0.0652859	0.430138	-0.0917423	0.0828038	0.00120606	84		0.0631377	0.568294	0.0389186	0.636913	0.0631377	0.12489	0.00120606	84		0.0808596	0.464666	0.0602387	0.456632	0.0808596	0.129294	0.00120606	84		-0.127338	0.24838	-0.0899126	0.266846	-0.127338	0.275394	0.00120606	84		0.101417	0.35865	0.0761683	0.346182	0.101417	0.355902	0.00120606	84
FAD3A	CP027631.1	16091177	A	G	-0.0972724	0.378725	-0.0788758	0.365963	-0.0972724	0.0828038	0.000813281	84		-0.0185601	0.86692	-0.0155239	0.858268	-0.0185601	0.12489	0.000813281	84		-0.0612469	0.579958	-0.0464814	0.585857	-0.0612469	0.129294	0.000813281	84		-0.161834	0.141366	-0.128242	0.133038	-0.161834	0.275394	0.000813281	84		0.216086	0.0483621	0.168837	0.0476237	0.216086	0.355902	0.000813281	84
FAD3A	CP027631.1	16092028	T	G	-0.161931	0.141126	-0.109521	0.155789	-0.161931	0.0828038	0.00284041	84		-0.0253551	0.818917	-0.0206071	0.78868	-0.0253551	0.12489	0.00284041	84		0.0793469	0.473089	0.0579156	0.442835	0.0793469	0.129294	0.00284041	84		-0.134546	0.222383	-0.0936687	0.214852	-0.134546	0.275394	0.00284041	84		0.112772	0.307088	0.0777385	0.302583	0.112772	0.355902	0.00284041	84
FAD3A	CP027631.1	16092063	G	C	0.0391595	0.723593	0.0290712	0.72461	0.0391595	0.0828038	0.00189849	84		-0.0690603	0.53249	-0.0527031	0.52152	-0.0690603	0.12489	0.00189849	84		0.0238441	0.82954	0.018218	0.821385	0.0238441	0.129294	0.00189849	84		-0.12055	0.274704	-0.0904809	0.262494	-0.12055	0.275394	0.00189849	84		0.0671303	0.544033	0.0485394	0.547171	0.0671303	0.355902	0.00189849	84
FAD3A	CP027631.1	16092159	G	A	-0.126083	0.253111	-0.0930182	0.228011	-0.126083	0.0828038	0.00507437	84		-0.0383633	0.728993	-0.0304627	0.69195	-0.0383633	0.12489	0.00507437	84		-0.191368	0.0811957	-0.136891	0.0696951	-0.191368	0.129294	0.00507437	84		-0.0545608	0.62206	-0.0377602	0.617068	-0.0545608	0.275394	0.00507437	84		0.238847	0.0286663	0.16366	0.0299814	0.238847	0.355902	0.00507437	84
FAD3A	CP027631.1	16092174	A	G	-0.111932	0.310728	-0.0817337	0.287352	-0.111932	0.0828038	0.00513358	84		-0.0696443	0.529021	-0.0409724	0.592467	-0.0696443	0.12489	0.00513358	84		-0.209669	0.0555965	-0.142486	0.0579123	-0.209669	0.129294	0.00513358	84		-0.0899591	0.415767	-0.0602365	0.423038	-0.0899591	0.275394	0.00513358	84		0.22961	0.0356375	0.148754	0.0475479	0.22961	0.355902	0.00513358	84
FAD3A	CP027631.1	16092211	G	A	-0.0440819	0.690515	-0.0363071	0.637974	-0.0440819	0.0828038	0.00553902	84		-0.0322687	0.770751	-0.0182179	0.812696	-0.0322687	0.12489	0.00553902	84		-0.209368	0.0559562	-0.141572	0.0606689	-0.209368	0.129294	0.00553902	84		-0.00933804	0.932815	-0.00614701	0.935126	-0.00933804	0.275394	0.00553902	84		0.160601	0.144464	0.108717	0.14938	0.160601	0.355902	0.00553902	84
FAD3A	CP027631.1	16092218	T	TAA	-0.032985	0.765807	-0.0243191	0.774013	-0.032985	0.0828038	0.00152107	84		0.0438069	0.692348	0.0283655	0.736781	0.0438069	0.12489	0.00152107	84		0.105197	0.340921	0.0785287	0.343051	0.105197	0.129294	0.00152107	84		-0.122381	0.267427	-0.0930423	0.261592	-0.122381	0.275394	0.00152107	84		0.0305163	0.782886	0.0233161	0.778136	0.0305163	0.355902	0.00152107	84
FAD3A	CP027631.1	16092241	T	C	0.289467	0.0075695	0.198798	0.0098616	0.289467	0.0828038	0.194105	84		0.0006254	0.995495	-0.00148996	0.984513	0.0006254	0.12489	0.194105	84		-0.0125805	0.909572	-0.0093394	0.90135	-0.0125805	0.129294	0.194105	84		0.169354	0.123549	0.110694	0.142053	0.169354	0.275394	0.194105	84		-0.319491	0.00305289	-0.219869	0.00349419	-0.319491	0.355902	0.194105	84
FAD3A	CP027631.1	16092273	C	A	0.273856	0.0117117	0.186822	0.0153006	0.273856	0.0828038	0.195633	84		0.0984573	0.372917	0.0670484	0.382391	0.0984573	0.12489	0.195633	84		0.0116365	0.916331	0.0154684	0.837336	0.0116365	0.129294	0.195633	84		0.116285	0.292169	0.0692199	0.358565	0.116285	0.275394	0.195633	84		-0.315548	0.00345787	-0.223368	0.00300695	-0.315548	0.355902	0.195633	84
FAD3A	CP027631.1	16092294	T	C	0.362606	0.000699737	0.269661	0.000865145	0.362606	0.0828038	0.123825	84		-0.0796825	0.471213	-0.0614604	0.446091	-0.0796825	0.12489	0.123825	84		-0.104624	0.343571	-0.0733222	0.354369	-0.104624	0.129294	0.123825	84		0.321702	0.00284483	0.245118	0.00197433	0.321702	0.275394	0.123825	84		-0.332568	0.00199585	-0.234812	0.00299387	-0.332568	0.355902	0.123825	84
FAD3A	CP027631.1	16092348	C	T	0.33345	0.00193816	0.249781	0.00228311	0.33345	0.0828038	0.0723156	84		0.00587643	0.957691	0.0100925	0.901545	0.00587643	0.12489	0.0723156	84		-0.145078	0.187933	-0.106095	0.185161	-0.145078	0.129294	0.0723156	84		0.243542	0.0255895	0.185306	0.0207362	0.243542	0.275394	0.0723156	84		-0.288528	0.0077762	-0.207068	0.00964797	-0.288528	0.355902	0.0723156	84
FAD3A	CP027631.1	16092374	T	C	0.0211148	0.848806	0.00974878	0.898198	0.0211148	0.0828038	0.0155041	84		-0.0458074	0.679051	-0.0329319	0.664482	-0.0458074	0.12489	0.0155041	84		-0.168206	0.126152	-0.116056	0.119429	-0.168206	0.129294	0.0155041	84		-0.134067	0.224051	-0.0956783	0.199524	-0.134067	0.275394	0.0155041	84		0.199092	0.0694338	0.132068	0.0761537	0.199092	0.355902	0.0155041	84
FAD3A	CP027631.1	16092390	G	A	-0.0673903	0.542471	-0.0527715	0.546343	-0.0673903	0.0828038	0.00128049	84		-0.0483552	0.662258	-0.0439213	0.614329	-0.0483552	0.12489	0.00128049	84		0.00515235	0.9629	0.00399125	0.962784	0.00515235	0.129294	0.00128049	84		-0.161513	0.142168	-0.129587	0.130038	-0.161513	0.275394	0.00128049	84		0.101442	0.358527	0.0815281	0.340132	0.101442	0.355902	0.00128049	84
FAD3A	CP027631.1	16092575	C	T	0.223823	0.0406895	0.152644	0.0457944	0.223823	0.0828038	0.181931	84		-0.0624544	0.572496	-0.0483815	0.525217	-0.0624544	0.12489	0.181931	84		0.090747	0.411678	0.0664548	0.373994	0.090747	0.129294	0.181931	84		0.171859	0.118013	0.123175	0.0996179	0.171859	0.275394	0.181931	84		-0.360475	0.000756328	-0.250866	0.000782985	-0.360475	0.355902	0.181931	84
FAD3A	CP027631.1	16092674	G	T	0.217367	0.0470147	0.164756	0.0361611	0.217367	0.0828038	0.183758	84		-0.0372001	0.736907	-0.0439958	0.574466	-0.0372001	0.12489	0.183758	84		0.134122	0.223856	0.0882888	0.250986	0.134122	0.129294	0.183758	84		0.0721058	0.514525	0.0382962	0.618762	0.0721058	0.275394	0.183758	84		-0.321604	0.00285377	-0.22881	0.00290641	-0.321604	0.355902	0.183758	84
FAD3A	CP027631.1	16092741	T	TAA	0.158485	0.149898	0.113028	0.138561	0.158485	0.0828038	0.183129	84		0.020334	0.854335	0.01178	0.876881	0.020334	0.12489	0.183129	84		0.203163	0.0638111	0.136141	0.0681476	0.203163	0.129294	0.183129	84		0.0841258	0.446763	0.0637902	0.393052	0.0841258	0.275394	0.183129	84		-0.374114	0.000455497	-0.275505	0.000220569	-0.374114	0.355902	0.183129	84
FAD3A	CP027631.1	16092859	CCT	C	0.12819	0.254084	0.0698451	0.368023	0.12819	0.0841959	0.0367498	81		0.166308	0.137846	0.112059	0.147769	0.166308	0.125516	0.0367498	81		-0.0656009	0.560662	-0.0455746	0.548715	-0.0656009	0.125383	0.0367498	81		-0.0624185	0.57987	-0.0325736	0.668382	-0.0624185	0.277262	0.0367498	81		0.0682289	0.545032	0.0393373	0.604415	0.0682289	0.366525	0.0367498	81
FAD3A	CP027631.1	16092860	CT	C	-0.000940455	0.993394	-0.00456555	0.953456	-0.000940455	0.0834331	0.0457942	80		0.0469913	0.678935	0.0259933	0.738949	0.0469913	0.12581	0.0457942	80		-0.0678168	0.550031	-0.0503026	0.511381	-0.0678168	0.124136	0.0457942	80		-0.0888584	0.433147	-0.0678454	0.375983	-0.0888584	0.278866	0.0457942	80		0.0605799	0.593475	0.0419848	0.583288	0.0605799	0.369453	0.0457942	80
FAD3A	CP027631.1	16092868	T	C	0.0431032	0.700606	0.0226582	0.769233	0.0431032	0.0837228	0.0345818	82		0.0993997	0.374278	0.0655617	0.394654	0.0993997	0.124667	0.0345818	82		-0.0277273	0.804696	-0.0169569	0.822505	-0.0277273	0.125893	0.0345818	82		0.0066626	0.952628	0.00393822	0.958467	0.0066626	0.278021	0.0345818	82		0.00478969	0.965935	0.00272233	0.971243	0.00478969	0.366525	0.0345818	82
FAD3A	CP027631.1	16092995	T	C	-0.0723529	0.518297	-0.0545368	0.494977	-0.0723529	0.0837228	0.0119894	82		0.00937282	0.933396	0.00715828	0.928433	0.00937282	0.124667	0.0119894	82		0.120729	0.279954	0.0872932	0.264383	0.120729	0.125893	0.0119894	82		-0.113381	0.310477	-0.0749024	0.338432	-0.113381	0.278021	0.0119894	82		0.0294214	0.793022	0.011457	0.883424	0.0294214	0.366525	0.0119894	82
FAD3A	CP027631.1	16093029	T	C	0.385716	0.000345277	0.309611	0.000392201	0.385716	0.0837228	0.103839	82		-0.0409303	0.715035	-0.0361638	0.677963	-0.0409303	0.124667	0.103839	82		-0.0812906	0.467827	-0.0644195	0.450936	-0.0812906	0.125893	0.103839	82		0.272975	0.0130918	0.211273	0.013461	0.272975	0.278021	0.103839	82		-0.362978	0.000803669	-0.283827	0.000884978	-0.362978	0.366525	0.103839	82
FAD3A	CP027631.1	16093040	C	A	0.353377	0.00112761	0.279082	0.00134873	0.353377	0.0837228	0.104715	82		-0.0358551	0.74912	-0.0325621	0.707642	-0.0358551	0.124667	0.104715	82		0.00499552	0.964472	-0.000419511	0.996071	0.00499552	0.125893	0.104715	82		0.327003	0.00271239	0.257697	0.0024985	0.327003	0.278021	0.104715	82		-0.425851	6.64351e-05	-0.337348	7.38008e-05	-0.425851	0.366525	0.104715	82
FAD3A	CP027631.1	16093105	A	G	-0.107728	0.335373	-0.0836635	0.355698	-0.107728	0.0837228	0.00131725	82		-0.0529158	0.636821	-0.0484779	0.591512	-0.0529158	0.124667	0.00131725	82		0.0345456	0.757996	0.0306796	0.729233	0.0345456	0.125893	0.00131725	82		-0.126057	0.259116	-0.097872	0.269686	-0.126057	0.278021	0.00131725	82		0.0592431	0.597015	0.046838	0.596815	0.0592431	0.366525	0.00131725	82
FAD3A	CP027631.1	16093145	C	A	0.26547	0.0159328	0.19848	0.014624	0.26547	0.0837228	0.207202	82		0.0372558	0.739662	0.0208874	0.796681	0.0372558	0.124667	0.207202	82		-0.0522902	0.640816	-0.0356254	0.654296	-0.0522902	0.125893	0.207202	82		0.167296	0.133025	0.121116	0.128071	0.167296	0.278021	0.207202	82		-0.237187	0.0319075	-0.165746	0.0370278	-0.237187	0.366525	0.207202	82
FAD3A	CP027631.1	16093161	A	G	-0.0808116	0.470462	-0.0561014	0.522002	-0.0808116	0.0837228	0.00730748	82		-0.249091	0.024028	-0.196969	0.0241878	-0.249091	0.124667	0.00730748	82		0.227479	0.0398484	0.181132	0.0346338	0.227479	0.125893	0.00730748	82		0.119216	0.28607	0.0943013	0.27159	0.119216	0.278021	0.00730748	82		-0.24781	0.0247876	-0.191788	0.0251471	-0.24781	0.366525	0.00730748	82
FAD3A	CP027631.1	16093168	C	A	-0.112019	0.316363	-0.0922037	0.304313	-0.112019	0.0837228	0.00333151	82		-0.0804534	0.472438	-0.0662299	0.459362	-0.0804534	0.124667	0.00333151	82		-0.106206	0.342283	-0.0831522	0.343749	-0.106206	0.125893	0.00333151	82		0.0531533	0.635307	0.0455191	0.60441	0.0531533	0.278021	0.00333151	82		-0.0558287	0.618358	-0.0438829	0.616963	-0.0558287	0.366525	0.00333151	82
FAD3A	CP027631.1	16093438	G	A	0.139846	0.204529	0.105078	0.199201	0.139846	0.0828038	0.178781	84		0.053238	0.630541	0.0363193	0.656067	0.053238	0.12489	0.178781	84		-0.199737	0.0685171	-0.146896	0.0664671	-0.199737	0.129294	0.178781	84		-0.208929	0.0564843	-0.156561	0.050619	-0.208929	0.275394	0.178781	84		0.14989	0.173551	0.109912	0.169344	0.14989	0.355902	0.178781	84
FAD3A	CP027631.1	16093463	TTA	T	0.152156	0.167064	0.11249	0.169244	0.152156	0.0828038	0.171447	84		0.0817398	0.459803	0.0551411	0.498872	0.0817398	0.12489	0.171447	84		-0.193628	0.0776001	-0.1416	0.076826	-0.193628	0.129294	0.171447	84		-0.231921	0.0337729	-0.174327	0.0294883	-0.231921	0.275394	0.171447	84		0.155156	0.158755	0.11384	0.15454	0.155156	0.355902	0.171447	84
FAD3A	CP027631.1	16093483	C	A	0.131248	0.234029	0.0966587	0.231481	0.131248	0.0828038	0.179532	84		0.0553659	0.616922	0.0386775	0.630855	0.0553659	0.12489	0.179532	84		-0.134399	0.222893	-0.0951799	0.228281	-0.134399	0.129294	0.179532	84		-0.219425	0.0449161	-0.162783	0.0394802	-0.219425	0.275394	0.179532	84		0.107798	0.329049	0.0782407	0.321596	0.107798	0.355902	0.179532	84
FAD3A	CP027631.1	16093521	T	C	0.160967	0.143538	0.115552	0.158008	0.160967	0.0828038	0.18711	84		0.0549756	0.619411	0.0319475	0.695249	0.0549756	0.12489	0.18711	84		-0.200372	0.0676236	-0.149531	0.061737	-0.200372	0.129294	0.18711	84		-0.21411	0.0505011	-0.162164	0.042903	-0.21411	0.275394	0.18711	84		0.156353	0.155528	0.11419	0.153348	0.156353	0.355902	0.18711	84
FAD2B	CP027632.1	5480096	C	A	-0.177105	0.107041	-0.129688	0.0887622	-0.177105	0.0828038	0.0739867	84		-0.19371	0.0774722	-0.142313	0.0608828	-0.19371	0.12489	0.0739867	84		0.218422	0.0459294	0.143126	0.0548088	0.218422	0.129294	0.0739867	84		-0.0994841	0.367928	-0.0680123	0.361797	-0.0994841	0.275394	0.0739867	84		-0.016596	0.880894	-0.00949508	0.898542	-0.016596	0.355902	0.0739867	84
FAD2B	CP027632.1	5480213	G	A	0.187097	0.08835	0.130587	0.119784	0.187097	0.0828038	0.000980548	84		-0.166167	0.130878	-0.124499	0.136611	-0.166167	0.12489	0.000980548	84		-0.0369211	0.738809	-0.0289641	0.724199	-0.0369211	0.129294	0.000980548	84		0.17167	0.118424	0.135979	0.0978353	0.17167	0.275394	0.000980548	84		-0.165528	0.132387	-0.131119	0.1099	-0.165528	0.355902	0.000980548	84
FAD2B	CP027632.1	5480829	CT	C	0.104997	0.344824	0.0808943	0.291905	0.104997	0.0832869	0.0107123	83		-0.0018194	0.986976	-0.0078347	0.918357	-0.0018194	0.125713	0.0107123	83		-0.0876961	0.43049	-0.0516531	0.4912	-0.0876961	0.130005	0.0107123	83		-0.0741388	0.50534	-0.0608662	0.417703	-0.0741388	0.272114	0.0107123	83		0.11943	0.282192	0.0834811	0.265623	0.11943	0.358368	0.0107123	83
FAD2B	CP027632.1	5480894	C	T	0.0256751	0.816671	0.0260005	0.732975	0.0256751	0.0828038	0.0133109	84		0.0657287	0.552492	0.0514634	0.497954	0.0657287	0.12489	0.0133109	84		0.125646	0.254774	0.0806457	0.279289	0.125646	0.129294	0.0133109	84		-0.103621	0.348243	-0.0671573	0.367928	-0.103621	0.275394	0.0133109	84		-0.0317189	0.774553	-0.0247483	0.739675	-0.0317189	0.355902	0.0133109	84
FAD2B	CP027632.1	5481028	C	A	-0.0459252	0.678271	-0.0385808	0.66109	-0.0459252	0.0828038	0.00163093	84		-0.144686	0.189142	-0.117097	0.181727	-0.144686	0.12489	0.00163093	84		0.0730158	0.509218	0.0575747	0.503432	0.0730158	0.129294	0.00163093	84		0.00421929	0.969615	0.00325254	0.969868	0.00421929	0.275394	0.00163093	84		-0.0485738	0.660824	-0.0375767	0.662074	-0.0485738	0.355902	0.00163093	84
FAD2B	CP027632.1	5481347	T	G	0.143134	0.193982	0.104964	0.168701	0.143134	0.0828038	0.0399787	84		0.0687501	0.534337	0.0500289	0.51029	0.0687501	0.12489	0.0399787	84		-0.159637	0.146921	-0.100591	0.177462	-0.159637	0.129294	0.0399787	84		0.0926887	0.401703	0.0611484	0.412638	0.0926887	0.275394	0.0399787	84		-0.0326469	0.768139	-0.0210224	0.777889	-0.0326469	0.355902	0.0399787	84
FAD2B	CP027632.1	5481374	T	C	-0.00585959	0.958071	0.00303109	0.968512	-0.00585959	0.0832869	0.0453321	83		0.0633066	0.569645	0.0385878	0.613809	0.0633066	0.125713	0.0453321	83		-0.0118564	0.915279	-0.0112211	0.881171	-0.0118564	0.130005	0.0453321	83		0.0224178	0.84057	0.0186226	0.80425	0.0224178	0.272114	0.0453321	83		-0.015787	0.887353	-0.0112144	0.881176	-0.015787	0.358368	0.0453321	83
FAD2B	CP027632.1	5481395	C	T	0.173799	0.113858	0.122408	0.10847	0.173799	0.0828038	0.0514784	84		0.0653448	0.55482	0.0485575	0.522817	0.0653448	0.12489	0.0514784	84		-0.115989	0.293407	-0.0792625	0.287947	-0.115989	0.129294	0.0514784	84		0.0925349	0.402487	0.0617253	0.408253	0.0925349	0.275394	0.0514784	84		-0.0601587	0.586721	-0.0411808	0.58058	-0.0601587	0.355902	0.0514784	84
FAD2B	CP027632.1	5481558	T	C	-0.097291	0.381574	-0.0763108	0.364663	-0.097291	0.0832869	0.00687209	83		-0.0515505	0.643484	-0.0401594	0.631882	-0.0515505	0.125713	0.00687209	83		0.0537729	0.629227	0.0465543	0.571513	0.0537729	0.130005	0.00687209	83		-0.122706	0.269101	-0.091399	0.267086	-0.122706	0.272114	0.00687209	83		0.123694	0.265237	0.0862008	0.294513	0.123694	0.358368	0.00687209	83
FAD2B	CP027632.1	5481892	C	T	-0.112388	0.311737	-0.0865719	0.318011	-0.112388	0.0832869	0.00164445	83		-0.0952304	0.391787	-0.0684626	0.427769	-0.0952304	0.125713	0.00164445	83		0.0341147	0.759471	0.0246846	0.770803	0.0341147	0.130005	0.00164445	83		-0.0157651	0.887508	-0.00906042	0.914927	-0.0157651	0.272114	0.00164445	83		0.0835641	0.452608	0.0559187	0.509053	0.0835641	0.358368	0.00164445	83
FAD2B	CP027632.1	5482022	C	T	0.00316925	0.977315	0.00514906	0.946498	0.00316925	0.0832869	0.0260834	83		0.12111	0.275427	0.0813364	0.287128	0.12111	0.125713	0.0260834	83		-0.0817698	0.462405	-0.0528182	0.481354	-0.0817698	0.130005	0.0260834	83		0.0645801	0.56189	0.0437162	0.560412	0.0645801	0.272114	0.0260834	83		0.0507712	0.648514	0.0374522	0.617389	0.0507712	0.358368	0.0260834	83
