# Supplementary material for: Genetic diversity of SAD and FAD genes responsible for the fatty acid composition in flax cultivars and lines
Source: BMC Plant Biol. 2020 Oct 14;20(Suppl 1):301. doi: 10.1186/s12870-020-02499-w (PMC7557025; doi:10.1186/s12870-020-02499-w)
Supplement: Supplementary file 7 — Additional file 7. Correlations between polymorphisms in SAD1, SAD2, FAD2A, FAD2B, FAD3A, and FAD3B genes revealed by freeBayes and fatty acid composition of flax oil. [file 12870_2020_2499_MOESM7_ESM.xlsx]

## Sheet: Correlations
Additional file 7. Correlations between polymorphisms in SAD1, SAD2, FAD2A, FAD2B, FAD3A, and FAD3B genes revealed by freeBayes and fatty acid composition of flax oil.
PAL - palmitic acid, STE - stearic acid, OLE - oleic acid, LIO - linoleic acid, LIN - linolenic acid.
VAF - variant allele frequency, tStD - trimmed (top 10% of the values were not taken into account) standard deviation, Pred. rtStD - relative tStD for a predictor (the content of a fatty acid).
					PAL									STE									OLE									LIO									LIN
Gene	Chromosome	Site	Reference allele	Alternative allele	Spearman rs	Spearman p-value	Kendall tau	Kendall p-value	Pearson rs	Pred. rtStD	VAF tStD	Included samples		Spearman rs	Spearman p-value	Kendall tau	Kendall p-value	Pearson rs	Pred. rtStD	VAF tStD	Included samples		Spearman rs	Spearman p-value	Kendall tau	Kendall p-value	Pearson rs	Pred. rtStD	VAF tStD	Included samples		Spearman rs	Spearman p-value	Kendall tau	Kendall p-value	Pearson rs	Pred. rtStD	VAF tStD	Included samples		Spearman rs	Spearman p-value	Kendall tau	Kendall p-value	Pearson rs	Pred. rtStD	VAF tStD	Included samples
FAD2A	CP027619.1	5295173	C	T						0.0855461	0	15							0.127305	0	15							0.116236	0	15							0.0635725	0	15							0.276934	0	15
FAD2A	CP027619.1	5295205	C	A						0.0855461	0	15							0.127305	0	15							0.116236	0	15							0.0635725	0	15							0.276934	0	15
FAD2A	CP027619.1	5295226	A	C						0.0855461	0	15							0.127305	0	15							0.116236	0	15							0.0635725	0	15							0.276934	0	15
FAD2A	CP027619.1	5295316	T	G	-0.279424	0.0100505	-0.199788	0.00877082	-0.279424	0.0828038	0.0245285	84		-0.0428052	0.699041	-0.0247095	0.744948	-0.0428052	0.12489	0.0245285	84		0.38144	0.000343682	0.269665	0.000298306	0.38144	0.129294	0.0245285	84		-0.126251	0.252474	-0.0827454	0.267408	-0.126251	0.275394	0.0245285	84		-0.0928344	0.40096	-0.0673577	0.365922	-0.0928344	0.355902	0.0245285	84
FAD2A	CP027619.1	5295323	G	T	-0.283995	0.0088448	-0.203335	0.00764441	-0.283995	0.0828038	0.0244533	84		-0.0463968	0.675152	-0.0276511	0.715832	-0.0463968	0.12489	0.0244533	84		0.380499	0.000356485	0.269665	0.000298306	0.380499	0.129294	0.0244533	84		-0.12295	0.265192	-0.0792857	0.287927	-0.12295	0.275394	0.0244533	84		-0.0923484	0.403441	-0.0662063	0.374174	-0.0923484	0.355902	0.0244533	84
FAD2A	CP027619.1	5295381	A	G	-0.118075	0.333909	-0.0783269	0.354531	-0.118075	0.0840666	0.0618568	69		-0.0932715	0.445892	-0.0605781	0.470614	-0.0932715	0.134593	0.0618568	69		0.000630402	0.995898	0.0077088	0.925695	0.000630402	0.126917	0.0618568	69		-0.0610975	0.617985	-0.0540312	0.513829	-0.0610975	0.236379	0.0618568	69		0.0605878	0.620925	0.0462131	0.575802	0.0605878	0.387107	0.0618568	69
FAD2A	CP027619.1	5295406	T	A	-0.0616165	0.614997	-0.0384232	0.650766	-0.0616165	0.0840666	0.0653516	69		0.0114685	0.925485	0.00918551	0.913167	0.0114685	0.134593	0.0653516	69		0.0195401	0.873384	0.0193424	0.815566	0.0195401	0.126917	0.0653516	69		-0.144338	0.236704	-0.112331	0.176065	-0.144338	0.236379	0.0653516	69		0.111265	0.362724	0.074297	0.369904	0.111265	0.387107	0.0653516	69
FAD2A	CP027619.1	5295424	T	C	-0.0379672	0.756767	-0.0216546	0.798738	-0.0379672	0.0840666	0.0647207	69		-0.0206678	0.866142	-0.00831607	0.921405	-0.0206678	0.134593	0.0647207	69		-0.02125	0.862408	-0.0154839	0.851966	-0.02125	0.126917	0.0647207	69		-0.121529	0.31986	-0.092162	0.267264	-0.121529	0.236379	0.0647207	69		0.105	0.39054	0.0713368	0.389561	0.105	0.387107	0.0647207	69
FAD2A	CP027619.1	5295674	G	A	-0.142056	0.244276	-0.119082	0.24344	-0.142056	0.0840666	0	69		0.0982152	0.422047	0.0816497	0.420259	0.0982152	0.134593	0	69		0.0509846	0.677378	0.0410094	0.680826	0.0509846	0.126917	0	69		-0.0516789	0.673231	-0.0428476	0.667745	-0.0516789	0.236379	0	69		0.0309283	0.800828	0.0267223	0.78851	0.0309283	0.387107	0	69
FAD2A	CP027619.1	5295685	C	A	0.134172	0.268136	0.0975444	0.274125	0.134172	0.083521	0.0265984	70		0.0232002	0.84881	0.0221258	0.802488	0.0232002	0.134457	0.0265984	70		-0.247964	0.0384799	-0.171566	0.0487246	-0.247964	0.127364	0.0265984	70		0.131286	0.278658	0.102791	0.238203	0.131286	0.234338	0.0265984	70		0.003827	0.974917	0.00184823	0.983047	0.003827	0.383482	0.0265984	70
FAD2A	CP027619.1	5295692	TCA	CCA	0.0255137	0.835155	0.0263215	0.775366	0.0255137	0.0840666	0.0169712	69		-0.00889255	0.942189	0.000521375	0.995455	-0.00889255	0.134593	0.0169712	69		-0.0281402	0.818461	-0.0271543	0.763119	-0.0281402	0.126917	0.0169712	69		0.00633716	0.958784	-0.00102601	0.990925	0.00633716	0.236379	0.0169712	69		0.0202204	0.869013	0.0158691	0.860081	0.0202204	0.387107	0.0169712	69
FAD2A	CP027619.1	5295692	TCA	CCC	-0.0309909	0.800432	-0.0254438	0.787414	-0.0309909	0.0840666	0.014694	69		-0.101156	0.408215	-0.0813256	0.385083	-0.101156	0.134593	0.014694	69		-0.148852	0.222205	-0.109746	0.233709	-0.148852	0.126917	0.014694	69		0.14655	0.229521	0.10876	0.238509	0.14655	0.236379	0.014694	69		-0.0810033	0.508189	-0.0680402	0.459973	-0.0810033	0.387107	0.014694	69
FAD2A	CP027619.1	5295692	TCA	GCA	0.165653	0.173735	0.128663	0.171293	0.165653	0.0840666	0.0182571	69		0.0401721	0.743115	0.0332665	0.721512	0.0401721	0.134593	0.0182571	69		-0.106944	0.381776	-0.0748001	0.415484	-0.106944	0.126917	0.0182571	69		0.130113	0.286608	0.100417	0.274916	0.130113	0.236379	0.0182571	69		-0.158235	0.194085	-0.117363	0.201027	-0.158235	0.387107	0.0182571	69
FAD2A	CP027619.1	5295761	C	T						0.0837326	0	45							0.126048	0	45							0.125999	0	45							0.548965	0	45							0.438608	0	45
FAD2A	CP027619.1	5295771	CCATC	CCATT	0.176166	0.247035	0.118151	0.263236	0.176166	0.0837326	0.147398	45		-0.0330162	0.829529	-0.0166529	0.875109	-0.0330162	0.126048	0.147398	45		-0.108441	0.47828	-0.0631686	0.543802	-0.108441	0.125999	0.147398	45		0.186556	0.219804	0.159184	0.126565	0.186556	0.548965	0.147398	45		-0.135794	0.373771	-0.114053	0.272818	-0.135794	0.438608	0.147398	45
FAD2A	CP027619.1	5295796	C	T	0.228184	0.151312	0.155977	0.159068	0.228184	0.0902463	0.10567	41		0.0426239	0.791313	0.0375057	0.735272	0.0426239	0.131077	0.10567	41		-0.0980649	0.541878	-0.0712531	0.514366	-0.0980649	0.122904	0.10567	41		-0.0726116	0.651875	-0.0515971	0.6368	-0.0726116	0.689459	0.10567	41		-0.0142957	0.929312	-0.00982801	0.928336	-0.0142957	0.466159	0.10567	41
FAD2A	CP027619.1	5295961	GTTGGCT	GCTGGCT	-0.0258802	0.85989	-0.0176001	0.866638	-0.0258802	0.0902153	0.0607958	49		-0.158398	0.277017	-0.120744	0.250196	-0.158398	0.138304	0.0607958	49		0.0229397	0.875676	0.00909512	0.929723	0.0229397	0.120404	0.0607958	49		0.149827	0.30417	0.111966	0.277962	0.149827	0.673756	0.0607958	49		-0.106169	0.467806	-0.0672463	0.514022	-0.106169	0.454467	0.0607958	49
FAD2A	CP027619.1	5295986	G	A	-0.154275	0.274832	-0.129768	0.270573	-0.154275	0.0932361	0	52		0.0888669	0.530992	0.0748926	0.525666	0.0888669	0.132976	0	52		0.116653	0.410188	0.0964999	0.404807	0.116653	0.114611	0	52		0.0979924	0.489489	0.0810908	0.484049	0.0979924	0.529919	0	52		-0.079317	0.576202	-0.0655453	0.571097	-0.079317	0.442427	0	52
FAD2A	CP027619.1	5296090	TTCA	TTCC	-0.0788932	0.475631	-0.0651778	0.480006	-0.0788932	0.0828038	0.00225702	84		-0.122259	0.267907	-0.102715	0.263941	-0.122259	0.12489	0.00225702	84		-0.0508996	0.645652	-0.0423577	0.638737	-0.0508996	0.129294	0.00225702	84		0.100385	0.363584	0.0834521	0.355329	0.100385	0.275394	0.00225702	84		-0.0297715	0.788059	-0.0238056	0.791732	-0.0297715	0.355902	0.00225702	84
FAD2A	CP027619.1	5296102	G	A	0.0503252	0.649386	0.0304455	0.689648	0.0503252	0.0828038	0.0635338	84		0.00704627	0.949278	0.00088261	0.99073	0.00704627	0.12489	0.0635338	84		-0.19832	0.0705434	-0.135716	0.0687621	-0.19832	0.129294	0.0635338	84		0.108241	0.327056	0.0772786	0.300374	0.108241	0.275394	0.0635338	84		-0.03096	0.779809	-0.0175616	0.81367	-0.03096	0.355902	0.0635338	84
FAD2A	CP027619.1	5296145	C	T	0.0103607	0.925934	0.00181785	0.981104	0.0103607	0.0832869	0.0522807	83		0.0314872	0.777498	0.0238054	0.755456	0.0314872	0.125713	0.0522807	83		-0.175256	0.113027	-0.117769	0.116518	-0.175256	0.130005	0.0522807	83		0.0663601	0.551136	0.0437291	0.560406	0.0663601	0.272114	0.0522807	83		0.00299676	0.978549	0.00324485	0.965487	0.00299676	0.358368	0.0522807	83
FAD2A	CP027619.1	5296153	A	G	0.203359	0.065196	0.167439	0.0624269	0.203359	0.0832869	0.00236837	83		0.203418	0.0651162	0.167091	0.0618632	0.203418	0.125713	0.00236837	83		0.219594	0.0460789	0.172426	0.0496025	0.219594	0.130005	0.00236837	83		-0.118765	0.2849	-0.101919	0.246292	-0.118765	0.272114	0.00236837	83		-0.101895	0.359342	-0.0831531	0.343447	-0.101895	0.358368	0.00236837	83
FAD2A	CP027619.1	5296175	C	T	-0.0443794	0.69035	-0.0310396	0.721936	-0.0443794	0.0832869	0.0167044	83		0.0298757	0.788612	0.025219	0.771538	0.0298757	0.125713	0.0167044	83		0.194058	0.0787661	0.152473	0.0736662	0.194058	0.130005	0.0167044	83		-0.201043	0.0683842	-0.154337	0.0704837	-0.201043	0.272114	0.0167044	83		-0.0488389	0.661055	-0.0344777	0.685707	-0.0488389	0.358368	0.0167044	83
FAD2A	CP027619.1	5296277	T	A	-0.0943526	0.396186	-0.063028	0.411611	-0.0943526	0.0832869	0.049708	83		-0.0704416	0.526859	-0.0443027	0.562223	-0.0704416	0.125713	0.049708	83		-0.112884	0.309593	-0.0826572	0.2707	-0.112884	0.130005	0.049708	83		0.00185807	0.986699	-0.0056147	0.940416	0.00185807	0.272114	0.049708	83		0.0120291	0.91405	0.00708071	0.924786	0.0120291	0.358368	0.049708	83
FAD2A	CP027619.1	5296364	G	A	-0.292002	0.00703561	-0.192908	0.0113536	-0.292002	0.0828038	0.0552162	84		-0.339239	0.00159534	-0.231111	0.00233552	-0.339239	0.12489	0.0552162	84		0.131985	0.231394	0.0947451	0.203642	0.131985	0.129294	0.0552162	84		0.0381875	0.730188	0.0207495	0.780843	0.0381875	0.275394	0.0552162	84		-0.00669309	0.951817	-0.00316503	0.966099	-0.00669309	0.355902	0.0552162	84
FAD2A	CP027619.1	5296383	C	A	-0.117478	0.287211	-0.0715013	0.348132	-0.117478	0.0828038	0.0321673	84		-0.0962012	0.384023	-0.0623442	0.411646	-0.0962012	0.12489	0.0321673	84		-0.0570714	0.606098	-0.0408989	0.583221	-0.0570714	0.129294	0.0321673	84		-0.199232	0.0692331	-0.134026	0.0723581	-0.199232	0.275394	0.0321673	84		0.325984	0.00247778	0.214102	0.00404492	0.325984	0.355902	0.0321673	84
FAD2A	CP027619.1	5296454	T	C	0.0173774	0.87533	0.0153639	0.840229	0.0173774	0.0828038	0.0327747	84		-0.0222393	0.840857	-0.0144098	0.849498	-0.0222393	0.12489	0.0327747	84		0.181011	0.0993978	0.116936	0.116699	0.181011	0.129294	0.0327747	84		-0.0130786	0.906007	0.000288229	0.996917	-0.0130786	0.275394	0.0327747	84		-0.216843	0.0475617	-0.13813	0.0636527	-0.216843	0.355902	0.0327747	84
FAD2A	CP027619.1	5296483	C	T	0.234077	0.0321073	0.177782	0.0253853	0.234077	0.0828038	0.11575	84		0.249974	0.0218329	0.179464	0.0235264	0.249974	0.12489	0.11575	84		-0.118858	0.281547	-0.0871144	0.26269	-0.118858	0.129294	0.11575	84		0.0597349	0.589364	0.0440508	0.571397	0.0597349	0.275394	0.11575	84		0.03798	0.731598	0.0279878	0.718743	0.03798	0.355902	0.11575	84
FAD2A	CP027619.1	5296658	C	T	0.232832	0.0330601	0.148004	0.0520969	0.232832	0.0828038	0.0738755	84		0.386142	0.000285849	0.259338	0.000636307	0.386142	0.12489	0.0738755	84		-0.0679972	0.538833	-0.0440608	0.554396	-0.0679972	0.129294	0.0738755	84		-0.00130634	0.99059	-0.0069165	0.92611	-0.00130634	0.275394	0.0738755	84		-0.0305796	0.782447	-0.0221552	0.766079	-0.0305796	0.355902	0.0738755	84
FAD2A	CP027619.1	5296705	C	A	0.352105	0.00538822	0.242457	0.00776039	0.352105	0.0860721	0.219592	61		0.153875	0.236411	0.100406	0.270251	0.153875	0.121746	0.219592	61		-0.207149	0.109191	-0.138172	0.121459	-0.207149	0.12677	0.219592	61		0.0148953	0.909289	0.00558067	0.950198	0.0148953	0.135367	0.219592	61		0.0109944	0.932981	0.0011149	0.990035	0.0109944	0.322096	0.219592	61
FAD2A	CP027619.1	5296828	A	C	0.244859	0.0511688	0.173113	0.0537449	0.244859	0.085664	0.214618	64		0.219341	0.0816097	0.138349	0.12315	0.219341	0.121479	0.214618	64		-0.293243	0.0186897	-0.202435	0.021306	-0.293243	0.126092	0.214618	64		-0.0091517	0.942783	-0.00925524	0.916215	-0.0091517	0.16248	0.214618	64		0.112197	0.377413	0.0677869	0.440483	0.112197	0.33062	0.214618	64
SAD1	CP027620.1	2257110	A	G	0.0223643	0.839975	0.0144796	0.849332	0.0223643	0.0828038	0.113353	84		0.0198755	0.857585	0.0117648	0.876895	0.0198755	0.12489	0.113353	84		0.214692	0.0498631	0.156418	0.0358908	0.214692	0.129294	0.113353	84		-0.0472919	0.669247	-0.0294036	0.693468	-0.0472919	0.275394	0.113353	84		-0.0357542	0.746781	-0.0296447	0.690652	-0.0357542	0.355902	0.113353	84
SAD1	CP027620.1	2257256	TGATATGAAA	TGATATTAAA	-0.145213	0.18752	-0.117235	0.184106	-0.145213	0.0828038	0.0123716	84		0.0055798	0.959824	0.00340334	0.969131	0.0055798	0.12489	0.0123716	84		0.335936	0.00178355	0.265231	0.00211775	0.335936	0.129294	0.0123716	84		0.0910865	0.409924	0.0686193	0.426877	0.0910865	0.275394	0.0123716	84		-0.184696	0.0925878	-0.143206	0.0967813	-0.184696	0.355902	0.0123716	84
SAD1	CP027620.1	2257330	A	G	-0.154479	0.160604	-0.12192	0.163405	-0.154479	0.0828038	0.0112023	84		0.0226867	0.837699	0.019923	0.819199	0.0226867	0.12489	0.0112023	84		0.371328	0.000506117	0.290031	0.000697203	0.371328	0.129294	0.0112023	84		0.0358647	0.746026	0.0323969	0.705068	0.0358647	0.275394	0.0112023	84		-0.166352	0.130443	-0.129825	0.128765	-0.166352	0.355902	0.0112023	84
SAD1	CP027620.1	2257353	T	C	-0.133063	0.22757	-0.106692	0.225364	-0.133063	0.0828038	0.0119676	84		0.0418125	0.705697	0.0346075	0.693072	0.0418125	0.12489	0.0119676	84		0.330007	0.00217225	0.259086	0.00260434	0.330007	0.129294	0.0119676	84		0.0421153	0.703665	0.0339193	0.693637	0.0421153	0.275394	0.0119676	84		-0.154378	0.16088	-0.120617	0.160652	-0.154378	0.355902	0.0119676	84
SAD1	CP027620.1	2257612	TCTCCTCCTCCTCG	CCTCCTCCTCCTCG	-0.189864	0.08366	-0.151465	0.0852219	-0.189864	0.0828038	0.00857011	84		-0.00606511	0.956333	-0.00521483	0.952575	-0.00606511	0.12489	0.00857011	84		0.32123	0.00288816	0.253515	0.00321708	0.32123	0.129294	0.00857011	84		0.0860862	0.436205	0.0631922	0.463018	0.0860862	0.275394	0.00857011	84		-0.147916	0.179351	-0.115514	0.179101	-0.147916	0.355902	0.00857011	84
SAD1	CP027620.1	2257897	T	C	-0.0711927	0.519879	-0.0461119	0.57758	-0.0711927	0.0828038	0.0100764	84		0.0124789	0.910299	0.0107786	0.896051	0.0124789	0.12489	0.0100764	84		0.212654	0.052128	0.154604	0.0562072	0.212654	0.129294	0.0100764	84		0.115182	0.2968	0.0896259	0.268649	0.115182	0.275394	0.0100764	84		-0.180256	0.100841	-0.134395	0.0966739	-0.180256	0.355902	0.0100764	84
SAD1	CP027620.1	2258008	G	A	0.309318	0.00419596	0.21693	0.00443121	0.309318	0.0828038	0.043116	84		0.0673882	0.542484	0.0467716	0.538054	0.0673882	0.12489	0.043116	84		-0.0908382	0.411207	-0.0622303	0.403924	-0.0908382	0.129294	0.043116	84		0.237023	0.0299438	0.1554	0.0372657	0.237023	0.275394	0.043116	84		-0.175582	0.11014	-0.116869	0.116716	-0.175582	0.355902	0.043116	84
SAD1	CP027620.1	2258014	G	C	0.0977544	0.376356	0.0709104	0.35213	0.0977544	0.0828038	0.0398338	84		0.105743	0.338407	0.0696961	0.358715	0.105743	0.12489	0.0398338	84		0.0232397	0.833799	0.0195854	0.792742	0.0232397	0.129294	0.0398338	84		0.0266585	0.809779	0.0210407	0.777876	0.0266585	0.275394	0.0398338	84		-0.0165809	0.881001	-0.0126619	0.865006	-0.0165809	0.355902	0.0398338	84
SAD1	CP027620.1	2258289	C	G	-0.0771988	0.48519	-0.0650939	0.48186	-0.0771988	0.0828038	0	84		-0.052168	0.637438	-0.0438279	0.634592	-0.052168	0.12489	0	84		0.18337	0.0949942	0.151172	0.0948045	0.18337	0.129294	0	84		0.119988	0.276963	0.0989864	0.27433	0.119988	0.275394	0	84		-0.124505	0.259149	-0.102559	0.256672	-0.124505	0.355902	0	84
SAD1	CP027620.1	2258690	G	A	0.0460628	0.677361	0.0412757	0.64988	0.0460628	0.0828038	0	84		0.0224146	0.839619	0.0176067	0.845912	0.0224146	0.12489	0	84		0.0953806	0.38811	0.0761617	0.391636	0.0953806	0.129294	0	84		0.140384	0.202778	0.112887	0.204485	0.140384	0.275394	0	84		-0.265026	0.0148367	-0.218237	0.0140218	-0.265026	0.355902	0	84
SAD1	CP027620.1	2258884	T	A	-0.0870959	0.430823	-0.073809	0.418333	-0.0870959	0.0828038	0	84		-0.168965	0.124427	-0.139817	0.123879	-0.168965	0.12489	0	84		-0.0209554	0.849934	-0.0162469	0.855423	-0.0209554	0.129294	0	84		0.167639	0.127452	0.136263	0.126734	0.167639	0.275394	0	84		-0.165923	0.131451	-0.132955	0.13563	-0.165923	0.355902	0	84
SAD1	CP027620.1	2258938	CGGTT	GGGCG	-0.0923225	0.403573	-0.0718063	0.415912	-0.0923225	0.0828038	0.015264	84		0.0688657	0.533648	0.0583429	0.507071	0.0688657	0.12489	0.015264	84		0.340264	0.00154069	0.26666	0.00200323	0.340264	0.129294	0.015264	84		0.0661831	0.549743	0.0505114	0.558632	0.0661831	0.275394	0.015264	84		-0.194463	0.0763053	-0.151769	0.0784128	-0.194463	0.355902	0.015264	84
SAD1	CP027620.1	2258980	T	C	-0.0906799	0.412026	-0.0693097	0.42956	-0.0906799	0.0828038	0.0146983	84		0.134319	0.223171	0.110191	0.207507	0.134319	0.12489	0.0146983	84		0.369082	0.00055063	0.29021	0.000717782	0.369082	0.129294	0.0146983	84		0.0594937	0.59087	0.0471932	0.582515	0.0594937	0.275394	0.0146983	84		-0.212438	0.0523721	-0.167632	0.0505211	-0.212438	0.355902	0.0146983	84
SAD1	CP027620.1	2259560	CAGAT	ACGAT	-0.312363	0.00427668	-0.214117	0.00568967	-0.312363	0.0836513	0.0700327	82		-0.219905	0.04713	-0.155948	0.0433914	-0.219905	0.125704	0.0700327	82		0.0700421	0.531781	0.0507445	0.503361	0.0700421	0.1285	0.0700327	82		0.0119847	0.914897	0.0060818	0.936118	0.0119847	0.276211	0.0700327	82		-0.000239564	0.998296	0.00819923	0.913844	-0.000239564	0.363377	0.0700327	82
SAD1	CP027620.1	2260200	AATCTTGGCAGC	AAGCTTGGCAGC	-0.135054	0.220626	-0.105511	0.231932	-0.135054	0.0828038	0.0289716	84		0.0595853	0.590298	0.0476467	0.587969	0.0595853	0.12489	0.0289716	84		0.319474	0.00305455	0.247613	0.00411698	0.319474	0.129294	0.0289716	84		0.0768457	0.487195	0.0562297	0.514991	0.0768457	0.275394	0.0289716	84		-0.177396	0.106457	-0.137496	0.110834	-0.177396	0.355902	0.0289716	84
SAD2	CP027621.1	17364596	T	C	0.236151	0.0316096	0.175558	0.0328407	0.236151	0.0826291	0.180718	83		0.176541	0.110368	0.128053	0.118265	0.176541	0.12489	0.180718	83		-0.177215	0.108994	-0.124007	0.12308	-0.177215	0.130144	0.180718	83		0.0642654	0.563802	0.0561721	0.48524	0.0642654	0.277258	0.180718	83		-0.00246145	0.98238	-0.0100744	0.900241	-0.00246145	0.358605	0.180718	83
SAD2	CP027621.1	17364693	GAAAAAAACAACACAGGAGTACA	GAAAAAAACAACACAGGGAGTACA	-0.112926	0.312437	-0.0899735	0.310961	-0.112926	0.0828601	0.0220079	82		0.0721629	0.519399	0.0510065	0.56411	0.0721629	0.125178	0.0220079	82		0.304837	0.00535856	0.23362	0.00708016	0.304837	0.130759	0.0220079	82		-0.0776161	0.488247	-0.0622299	0.473534	-0.0776161	0.279325	0.0220079	82		-0.164139	0.140605	-0.12284	0.15647	-0.164139	0.366548	0.0220079	82
SAD2	CP027621.1	17364693	GAAAAAAACAACACAGGAGTACA	GAAAAAACAACACAGGAGTACA	-0.0484679	0.669425	-0.033957	0.673216	-0.0484679	0.0802691	0.00787823	80		0.0260064	0.818879	0.017904	0.823349	0.0260064	0.125708	0.00787823	80		0.0344391	0.761681	0.0224747	0.775089	0.0344391	0.127648	0.00787823	80		0.144891	0.199726	0.100838	0.199984	0.144891	0.28187	0.00787823	80		-0.080703	0.476693	-0.0591048	0.452003	-0.080703	0.366959	0.00787823	80
SAD2	CP027621.1	17365111	T	G	-0.0181913	0.877739	-0.0181719	0.827886	-0.0181913	0.0857751	0.326453	74		0.244253	0.0359716	0.173502	0.037288	0.244253	0.13179	0.326453	74		0.233423	0.0453342	0.166924	0.0413182	0.233423	0.120742	0.326453	74		-0.185428	0.113717	-0.13011	0.112246	-0.185428	0.380078	0.326453	74		-0.0667495	0.572036	-0.0508868	0.533944	-0.0667495	0.384617	0.326453	74
SAD2	CP027621.1	17365164	T	C	0.294579	0.013307	0.229864	0.0136135	0.294579	0.0837602	0.284567	70		0.309278	0.00918149	0.235944	0.0111777	0.309278	0.130296	0.284567	70		-0.218253	0.0695075	-0.156902	0.0855445	-0.218253	0.119596	0.284567	70		-0.348231	0.00313574	-0.265067	0.00373539	-0.348231	0.184563	0.284567	70		0.369786	0.00162922	0.268841	0.00321222	0.369786	0.33728	0.284567	70
SAD2	CP027621.1	17365253	TG	GT	-0.0389573	0.724964	-0.0313638	0.681078	-0.0389573	0.0828038	0.0716833	84		-0.145793	0.185743	-0.101308	0.182758	-0.145793	0.12489	0.0716833	84		0.114141	0.301218	0.0686474	0.357721	0.114141	0.129294	0.0716833	84		-0.0106945	0.923083	-0.0112571	0.880198	-0.0106945	0.275394	0.0716833	84		-0.0787131	0.476642	-0.0524496	0.481887	-0.0787131	0.355902	0.0716833	84
SAD2	CP027621.1	17365879	G	A	0.0318638	0.773551	0.0206781	0.790608	0.0318638	0.0828038	0.334039	84		0.186442	0.0894915	0.134384	0.0833116	0.186442	0.12489	0.334039	84		0.07794	0.480996	0.0681796	0.370718	0.07794	0.129294	0.334039	84		-0.194127	0.0768235	-0.128745	0.0911878	-0.194127	0.275394	0.334039	84		0.0605181	0.584483	0.0272482	0.72032	0.0605181	0.355902	0.334039	84
SAD2	CP027621.1	17365901	G	A	0.063344	0.567028	0.0407011	0.599103	0.063344	0.0828038	0.333376	84		0.166951	0.129046	0.118231	0.125387	0.166951	0.12489	0.333376	84		0.0398197	0.719125	0.0423213	0.57624	0.0398197	0.129294	0.333376	84		-0.162581	0.139514	-0.104409	0.168239	-0.162581	0.275394	0.333376	84		0.0261724	0.813184	0.00616652	0.935045	0.0261724	0.355902	0.333376	84
SAD2	CP027621.1	17366436	T	C	0.0196677	0.859058	0.00945472	0.901266	0.0196677	0.0828038	0.0385525	84		0.219293	0.0450477	0.153802	0.0428271	0.219293	0.12489	0.0385525	84		0.0206423	0.852151	0.00806457	0.913844	0.0206423	0.129294	0.0385525	84		-0.284773	0.0086528	-0.184178	0.0135404	-0.284773	0.275394	0.0385525	84		0.231029	0.0344822	0.14331	0.0543355	0.231029	0.355902	0.0385525	84
SAD2	CP027621.1	17367074	CGAG	TGAT	0.0918812	0.405834	0.0578589	0.461138	0.0918812	0.0828038	0.350409	84		0.230944	0.0345508	0.16143	0.0390544	0.230944	0.12489	0.350409	84		0.0836569	0.449309	0.0642023	0.40307	0.0836569	0.129294	0.350409	84		-0.219407	0.0449337	-0.159421	0.0379992	-0.219407	0.275394	0.350409	84		0.0418982	0.705122	0.0203831	0.790487	0.0418982	0.355902	0.350409	84
SAD2	CP027621.1	17367383	G	T	-0.13622	0.216629	-0.0907619	0.241394	-0.13622	0.0828038	0.192353	84		0.0558883	0.613598	0.0387158	0.616003	0.0558883	0.12489	0.192353	84		0.190358	0.0828439	0.132568	0.0802004	0.190358	0.129294	0.192353	84		-0.275133	0.0113112	-0.203261	0.00734716	-0.275133	0.275394	0.192353	84		0.032582	0.768588	0.0229076	0.762225	0.032582	0.355902	0.192353	84
SAD2	CP027621.1	17367432	G	T	0.103652	0.3481	0.0840255	0.355449	0.103652	0.0828038	0	84		0.121957	0.269098	0.101239	0.263808	0.121957	0.12489	0	84		0.14756	0.180411	0.120709	0.174554	0.14756	0.129294	0	84		-0.058414	0.597636	-0.0474557	0.593747	-0.058414	0.275394	0	84		-0.0430302	0.697536	-0.0337406	0.704079	-0.0430302	0.355902	0	84
SAD2	CP027621.1	17367600	C	A	-0.175208	0.110913	-0.142523	0.107416	-0.175208	0.0828038	0.00184579	84		-0.121611	0.270472	-0.0959024	0.27693	-0.121611	0.12489	0.00184579	84		0.169339	0.123582	0.131107	0.129872	0.169339	0.129294	0.00184579	84		0.03003	0.786263	0.0279049	0.747338	0.03003	0.275394	0.00184579	84		-0.136652	0.215163	-0.105577	0.222212	-0.136652	0.355902	0.00184579	84
SAD2	CP027621.1	17367655	AGGGGGGGTTGGGTTC	AGGGGGGTTGGGTTC	0.109894	0.319676	0.081795	0.294804	0.109894	0.0828038	0.0122529	84		0.028654	0.795839	0.0173152	0.823867	0.028654	0.12489	0.0122529	84		0.0994998	0.367852	0.0752726	0.324252	0.0994998	0.129294	0.0122529	84		-0.0605182	0.584483	-0.0494241	0.51775	-0.0605182	0.275394	0.0122529	84		-0.0862578	0.435287	-0.0618306	0.417723	-0.0862578	0.355902	0.0122529	84
SAD2	CP027621.1	17367699	C	T	0.0938498	0.395806	0.057623	0.449644	0.0938498	0.0828038	0.0777863	84		0.0675705	0.54139	0.0467649	0.538056	0.0675705	0.12489	0.0777863	84		0.127637	0.247264	0.0849782	0.254334	0.127637	0.129294	0.0777863	84		-0.00945837	0.931951	-0.00749503	0.919971	-0.00945837	0.275394	0.0777863	84		-0.0367314	0.740103	-0.0261909	0.725135	-0.0367314	0.355902	0.0777863	84
FAD3B	CP027622.1	1034246	CTCGT	CTCAT	-0.214654	0.0527975	-0.155531	0.0462663	-0.214654	0.0830918	0.368725	82		-0.0645581	0.564463	-0.0344419	0.658119	-0.0645581	0.125178	0.368725	82		0.264422	0.0163691	0.195476	0.0104517	0.264422	0.130869	0.368725	82		-0.299748	0.00622138	-0.20424	0.00751601	-0.299748	0.278585	0.368725	82		0.0061502	0.956268	0.00367499	0.96159	0.0061502	0.366404	0.368725	82
FAD3B	CP027622.1	1034246	CTCGT	CTCATCAT	-0.164306	0.187402	-0.136102	0.182597	-0.164306	0.0901138	0	66		0.146959	0.238998	0.12195	0.231275	0.146959	0.132324	0	66		0.082427	0.51056	0.0645302	0.519464	0.082427	0.115894	0	66		-0.161229	0.195912	-0.132245	0.186974	-0.161229	0.496606	0	66		0.0939072	0.453262	0.0738628	0.460732	0.0939072	0.406317	0	66
FAD3B	CP027622.1	1034290	AAATTACTAACATCTTTCCTGATTTATACCATA	AA	-0.13956	0.263734	-0.115361	0.263972	-0.13956	0.0901138	0	66		0.177604	0.153676	0.145546	0.157738	0.177604	0.132324	0	66		0.0187299	0.881342	0.013605	0.893169	0.0187299	0.115894	0	66		-0.0957243	0.444529	-0.0789463	0.436008	-0.0957243	0.496606	0	66		0.0751933	0.548472	0.0611939	0.545647	0.0751933	0.406317	0	66
FAD3B	CP027622.1	1034290	AAATTACTAACATCTTTCCTGATTTATACCATA	AAATTACTAACAACATCTTTCCTAATTTATACCCTA	-0.209294	0.0591475	-0.149384	0.0565768	-0.209294	0.0830918	0.368565	82		-0.065673	0.557742	-0.0343044	0.660667	-0.065673	0.125178	0.368565	82		0.260496	0.0180963	0.186319	0.015062	0.260496	0.130869	0.368565	82		-0.304158	0.00546728	-0.210223	0.0061354	-0.304158	0.278585	0.368565	82		0.00884235	0.937157	0.00923475	0.904059	0.00884235	0.366404	0.368565	82
FAD3B	CP027622.1	1034328	A	G	-0.262637	0.0164523	-0.218243	0.016953	-0.262637	0.083255	0	83		0.0910389	0.413056	0.0739834	0.416969	0.0910389	0.125178	0	83		0.0709649	0.523786	0.0556059	0.534025	0.0709649	0.130005	0	83		0.0123707	0.911618	0.0102508	0.908793	0.0123707	0.276675	0	83		0.0208304	0.851726	0.0168182	0.850726	0.0208304	0.358478	0	83
FAD3B	CP027622.1	1034347	G	C	-0.18726	0.0900424	-0.155043	0.0907984	-0.18726	0.083255	0	83		0.240711	0.028375	0.198746	0.0297067	0.240711	0.125178	0	83		0.0898666	0.419123	0.0685378	0.444743	0.0898666	0.130005	0	83		-0.0167865	0.880273	-0.0141907	0.874362	-0.0167865	0.276675	0	83		-0.0135591	0.903167	-0.0102352	0.909088	-0.0135591	0.358478	0	83
FAD3B	CP027622.1	1034358	G	A	-0.0989933	0.37326	-0.080031	0.363979	-0.0989933	0.083255	0.00049387	83		0.263374	0.0161415	0.209511	0.0171652	0.263374	0.125178	0.00049387	83		0.0251815	0.821224	0.0180176	0.834525	0.0251815	0.130005	0.00049387	83		-0.242463	0.0272087	-0.181696	0.0352745	-0.242463	0.276675	0.00049387	83		0.142784	0.19785	0.108042	0.210072	0.142784	0.358478	0.00049387	83
FAD3B	CP027622.1	1034367	GAG	AAA	-0.109018	0.326561	-0.090421	0.326874	-0.109018	0.083255	0	83		0.168813	0.127107	0.139066	0.130507	0.168813	0.125178	0	83		-0.00294142	0.978945	-0.00383533	0.966092	-0.00294142	0.130005	0	83		-0.045283	0.684376	-0.0374221	0.678513	-0.045283	0.276675	0	83		0.0436108	0.695447	0.0354558	0.694168	0.0436108	0.358478	0	83
FAD3B	CP027622.1	1034389	A	G	-0.210326	0.0563251	-0.155299	0.0457002	-0.210326	0.083255	0.372145	83		-0.0379376	0.733473	-0.0137893	0.858795	-0.0379376	0.125178	0.372145	83		0.245424	0.0253298	0.174907	0.0214668	0.245424	0.130005	0.372145	83		-0.310452	0.00428478	-0.211965	0.00535253	-0.310452	0.276675	0.372145	83		0.0173839	0.876045	0.0173904	0.819044	0.0173839	0.358478	0.372145	83
FAD3B	CP027622.1	1034416	G	A	0.0428722	0.700358	0.0363452	0.684668	0.0428722	0.083255	0.000296499	83		-0.0340198	0.76012	-0.0254052	0.775908	-0.0340198	0.125178	0.000296499	83		-0.100684	0.365113	-0.0783239	0.37103	-0.100684	0.130005	0.000296499	83		0.0552282	0.619965	0.0402502	0.645959	0.0552282	0.276675	0.000296499	83		-0.00564789	0.959585	-0.00528903	0.951805	-0.00564789	0.358478	0.000296499	83
FAD3B	CP027622.1	1034451	G	A	0.184123	0.0956584	0.154845	0.0818742	0.184123	0.083255	0.000501441	83		0.122152	0.271284	0.0972611	0.273112	0.122152	0.125178	0.000501441	83		-0.0764873	0.491911	-0.0613224	0.481236	-0.0764873	0.130005	0.000501441	83		0.0753932	0.498144	0.0558797	0.521289	0.0753932	0.276675	0.000501441	83		0.00020581	0.998527	-0.000996523	0.990863	0.00020581	0.358478	0.000501441	83
FAD3B	CP027622.1	1034487	A	G	0.0391667	0.725176	0.0319508	0.725087	0.0391667	0.083255	0	83		0.077367	0.486929	0.063011	0.48676	0.077367	0.125178	0	83		-0.0282371	0.799958	-0.0246766	0.781296	-0.0282371	0.130005	0	83		-0.111816	0.314221	-0.0929307	0.296107	-0.111816	0.276675	0	83		0.0533416	0.631984	0.04543	0.609065	0.0533416	0.358478	0	83
FAD3B	CP027622.1	1034494	G	A	-0.14128	0.202663	-0.0832628	0.283402	-0.14128	0.083255	0.281686	83		-0.0366561	0.742156	-0.0232674	0.763728	-0.0366561	0.125178	0.281686	83		0.166149	0.133307	0.115999	0.126723	0.166149	0.130005	0.281686	83		-0.180475	0.10253	-0.125084	0.0998397	-0.180475	0.276675	0.281686	83		0.00910621	0.934881	0.00389429	0.959088	0.00910621	0.358478	0.281686	83
FAD3B	CP027622.1	1034523	GGAC	AGAA	-0.150482	0.177191	-0.0960569	0.240902	-0.150482	0.0830918	0.271988	82		-0.0193064	0.863313	-0.0120081	0.883134	-0.0193064	0.125178	0.271988	82		0.139863	0.210119	0.0966888	0.227494	0.139863	0.130869	0.271988	82		-0.253317	0.0216614	-0.189185	0.0183069	-0.253317	0.278585	0.271988	82		0.0655125	0.558707	0.0466446	0.560265	0.0655125	0.366404	0.271988	82
FAD3B	CP027622.1	1034523	GGAC	AGAC	-0.262132	0.0230936	-0.210848	0.0227623	-0.262132	0.0872769	0.00099577	75		-0.0519798	0.65784	-0.0419522	0.6498	-0.0519798	0.126825	0.00099577	75		-0.0392599	0.738063	-0.027748	0.759515	-0.0392599	0.12816	0.00099577	75		-0.233688	0.0436085	-0.178762	0.0486698	-0.233688	0.377115	0.00099577	75		0.285216	0.0131269	0.216316	0.0169582	0.285216	0.38147	0.00099577	75
FAD3B	CP027622.1	1034608	C	T	-0.155376	0.158158	-0.120199	0.159416	-0.155376	0.0828038	0.000656594	84		0.0394504	0.721624	0.0275479	0.746209	0.0394504	0.12489	0.000656594	84		-0.0772166	0.485089	-0.060899	0.465988	-0.0772166	0.129294	0.000656594	84		-0.194849	0.0757121	-0.147343	0.0779575	-0.194849	0.275394	0.000656594	84		0.131203	0.234192	0.100127	0.230296	0.131203	0.355902	0.000656594	84
FAD3B	CP027622.1	1034871	TTG	TTA	-0.212451	0.0538257	-0.149754	0.0654493	-0.212451	0.0831873	0.26039	83		-0.0615915	0.580167	-0.0463804	0.567111	-0.0615915	0.125596	0.26039	83		0.160502	0.147203	0.122889	0.122394	0.160502	0.127543	0.26039	83		-0.26581	0.0151494	-0.197821	0.0129281	-0.26581	0.277204	0.26039	83		0.0794751	0.475102	0.0584509	0.462106	0.0794751	0.358583	0.26039	83
FAD3B	CP027622.1	1034904	G	C	-0.191124	0.0834863	-0.127073	0.0974214	-0.191124	0.0831873	0.27841	83		0.0361373	0.745681	0.0238058	0.755445	0.0361373	0.125596	0.27841	83		0.141866	0.200777	0.101831	0.174736	0.141866	0.127543	0.27841	83		-0.29851	0.00612318	-0.210248	0.00509547	-0.29851	0.277204	0.27841	83		0.120247	0.278887	0.0799177	0.286433	0.120247	0.358583	0.27841	83
FAD3B	CP027622.1	1035028	A	G	-0.201745	0.065726	-0.130593	0.086601	-0.201745	0.0828038	0.23565	84		0.00699543	0.949644	0.00735191	0.922872	0.00699543	0.12489	0.23565	84		0.219162	0.0451798	0.170508	0.0221677	0.219162	0.129294	0.23565	84		-0.291684	0.00710079	-0.211272	0.00461903	-0.291684	0.275394	0.23565	84		0.106771	0.333705	0.069065	0.35377	0.106771	0.355902	0.23565	84
FAD3B	CP027622.1	1035077	ACATTATTAC	ACAGTATTAC	-0.0517112	0.642449	-0.0439461	0.628672	-0.0517112	0.0831873	0	83		0.0823683	0.459124	0.0689486	0.44648	0.0823683	0.125713	0	83		-0.0601213	0.589257	-0.0474121	0.593792	-0.0601213	0.129379	0	83		-0.0805937	0.468889	-0.0663059	0.45611	-0.0805937	0.276916	0	83		0.0628218	0.57261	0.049973	0.573742	0.0628218	0.358352	0	83
FAD3B	CP027622.1	1035111	ACTTTAC	ACTTTGC	-0.00460585	0.967037	-0.00284222	0.974286	-0.00460585	0.0831873	0.00121915	83		-0.043342	0.697232	-0.0344306	0.695211	-0.043342	0.125713	0.00121915	83		0.0416131	0.708757	0.032344	0.707693	0.0416131	0.129379	0.00121915	83		0.0634392	0.568835	0.0504091	0.559292	0.0634392	0.276916	0.00121915	83		-0.093014	0.402952	-0.074798	0.385549	-0.093014	0.358352	0.00121915	83
FAD3B	CP027622.1	1035185	TAAAAAAAAAATATTG	TAAAAAAAAATATTG	0.126024	0.256268	0.0889252	0.245961	0.126024	0.0831873	0.0360952	83		0.0270116	0.808471	0.0216833	0.776528	0.0270116	0.125713	0.0360952	83		-0.00920561	0.934172	-0.0076708	0.918539	-0.00920561	0.129379	0.0360952	83		-0.131016	0.237758	-0.0850444	0.25723	-0.131016	0.276916	0.0360952	83		0.118566	0.285712	0.0828423	0.269033	0.118566	0.358352	0.0360952	83
FAD3B	CP027622.1	1035417	G	A	0.30064	0.00545732	0.239582	0.00557958	0.30064	0.0828038	0.000615791	84		0.0614713	0.578568	0.0498712	0.56258	0.0614713	0.12489	0.000615791	84		-0.281816	0.00940286	-0.217541	0.0100645	-0.281816	0.129294	0.000615791	84		0.0567455	0.60816	0.044772	0.596587	0.0567455	0.275394	0.000615791	84		0.0657832	0.552162	0.0549534	0.51527	0.0657832	0.355902	0.000615791	84
FAD3B	CP027622.1	1035480	A	G	-0.173415	0.114671	-0.116337	0.139792	-0.173415	0.0828038	0.273794	84		0.051898	0.639183	0.040759	0.603634	0.051898	0.12489	0.273794	84		0.142706	0.195334	0.0979845	0.203519	0.142706	0.129294	0.273794	84		-0.297945	0.00591226	-0.211545	0.00607903	-0.297945	0.275394	0.273794	84		0.0963919	0.383076	0.0734247	0.340267	0.0963919	0.355902	0.273794	84
FAD3B	CP027622.1	1035621	A	C	-0.130141	0.238034	-0.0879032	0.270186	-0.130141	0.0828038	0.243035	84		-0.0692394	0.531425	-0.0457988	0.564236	-0.0692394	0.12489	0.243035	84		0.126732	0.250658	0.0863085	0.268294	0.126732	0.129294	0.243035	84		-0.218874	0.0454702	-0.165003	0.0344367	-0.218874	0.275394	0.243035	84		0.0396896	0.720005	0.0281264	0.718066	0.0396896	0.355902	0.243035	84
FAD3B	CP027622.1	1035655	C	T	0.325733	0.00249802	0.251185	0.00269626	0.325733	0.0828038	0.0849334	84		-0.0877507	0.427352	-0.0661151	0.428008	-0.0877507	0.12489	0.0849334	84		-0.0345082	0.755324	-0.0290153	0.723022	-0.0345082	0.129294	0.0849334	84		0.322125	0.00280651	0.234415	0.00421693	0.322125	0.275394	0.0849334	84		-0.37717	0.000405333	-0.28672	0.000456359	-0.37717	0.355902	0.0849334	84
FAD3B	CP027622.1	1035674	TC	GC	-0.185407	0.0913164	-0.128651	0.100575	-0.185407	0.0828038	0.277073	84		-0.00359835	0.974085	0.00366728	0.962532	-0.00359835	0.12489	0.277073	84		0.131579	0.232842	0.0871	0.255663	0.131579	0.129294	0.277073	84		-0.292697	0.00689531	-0.210569	0.00602896	-0.292697	0.275394	0.277073	84		0.102106	0.355374	0.0729691	0.340562	0.102106	0.355902	0.277073	84
FAD3B	CP027622.1	1036154	C	T	-0.00892354	0.93579	-0.00217266	0.97801	-0.00892354	0.0828038	0.188077	84		-0.00830653	0.940222	-0.00432498	0.956086	-0.00830653	0.12489	0.188077	84		0.0655076	0.553832	0.046595	0.545568	0.0655076	0.129294	0.188077	84		-0.177596	0.106056	-0.129894	0.0922167	-0.177596	0.275394	0.188077	84		0.0269471	0.807759	0.0208589	0.78655	0.0269471	0.355902	0.188077	84
FAD3B	CP027622.1	1036162	G	A	-0.00656679	0.952726	-0.00156459	0.984231	-0.00656679	0.0828038	0.163092	84		-0.0996548	0.367103	-0.0735027	0.351413	-0.0996548	0.12489	0.163092	84		0.0767262	0.487874	0.0573472	0.458864	0.0767262	0.129294	0.163092	84		-0.135431	0.219327	-0.0961565	0.214545	-0.135431	0.275394	0.163092	84		-0.00571641	0.958842	0.00213342	0.977998	-0.00571641	0.355902	0.163092	84
FAD3B	CP027622.1	1036195	G	T	-0.0880909	0.425556	-0.0703146	0.418751	-0.0880909	0.0828038	0.000735317	84		0.16392	0.13624	0.13345	0.123511	0.16392	0.12489	0.000735317	84		0.018903	0.864484	0.0149009	0.86089	0.018903	0.129294	0.000735317	84		-0.29761	0.00597104	-0.23177	0.00645196	-0.29761	0.275394	0.000735317	84		0.24123	0.0270678	0.188865	0.0262192	0.24123	0.355902	0.000735317	84
FAD3B	CP027622.1	1036209	T	C	0.182813	0.096021	0.105464	0.166341	0.182813	0.0828038	0.0556773	84		0.100766	0.361756	0.0693921	0.36075	0.100766	0.12489	0.0556773	84		-0.305375	0.0047328	-0.204753	0.00600924	-0.305375	0.129294	0.0556773	84		-0.085722	0.438156	-0.0541793	0.467553	-0.085722	0.275394	0.0556773	84		0.24246	0.0262727	0.15336	0.0394589	0.24246	0.355902	0.0556773	84
FAD3B	CP027622.1	1036249	T	C	0.00354453	0.974472	0.0144755	0.849334	0.00354453	0.0828038	0.141961	84		-0.0685133	0.535749	-0.0299915	0.692838	-0.0685133	0.12489	0.141961	84		0.0687466	0.534358	0.0475166	0.523764	0.0687466	0.129294	0.141961	84		-0.23189	0.0337972	-0.162538	0.029302	-0.23189	0.275394	0.141961	84		0.0375866	0.734274	0.0330889	0.656805	0.0375866	0.355902	0.141961	84
FAD3B	CP027622.1	1036253	GAAAAAGAT	GTAAAAAGAT	-0.0639831	0.563115	-0.0384089	0.622356	-0.0639831	0.0828038	0.249326	84		-0.194381	0.076431	-0.137139	0.077588	-0.194381	0.12489	0.249326	84		0.0775719	0.483076	0.0573512	0.452095	0.0775719	0.129294	0.249326	84		-0.171099	0.119673	-0.124004	0.104222	-0.171099	0.275394	0.249326	84		0.0168037	0.879415	0.011876	0.876166	0.0168037	0.355902	0.249326	84
FAD3B	CP027622.1	1036342	T	G	-0.105925	0.337571	-0.0670546	0.383987	-0.105925	0.0828038	0.270147	84		-0.111122	0.314264	-0.0721037	0.347479	-0.111122	0.12489	0.270147	84		0.0794813	0.472337	0.0574872	0.445404	0.0794813	0.129294	0.270147	84		-0.187964	0.0868601	-0.129951	0.0847349	-0.187964	0.275394	0.270147	84		0.0304017	0.783682	0.0227417	0.762558	0.0304017	0.355902	0.270147	84
FAD3B	CP027622.1	1036358	A	C	-0.0641599	0.562034	-0.0369784	0.632218	-0.0641599	0.0828038	0.249297	84		-0.204963	0.0614448	-0.142134	0.0648572	-0.204963	0.12489	0.249297	84		0.0577716	0.601679	0.0416156	0.581832	0.0577716	0.129294	0.249297	84		-0.14741	0.180858	-0.107927	0.153501	-0.14741	0.275394	0.249297	84		0.0244264	0.825443	0.0187401	0.803985	0.0244264	0.355902	0.249297	84
FAD3B	CP027622.1	1036378	TGTCC	CGTCC	-0.0876804	0.430573	-0.0558569	0.469526	-0.0876804	0.0826291	0.250217	83		-0.180311	0.102849	-0.120917	0.116139	-0.180311	0.12489	0.250217	83		0.0853629	0.442903	0.0612645	0.417161	0.0853629	0.130144	0.250217	83		-0.170682	0.122891	-0.113708	0.132413	-0.170682	0.277258	0.250217	83		0.0146907	0.89513	0.00861824	0.909068	0.0146907	0.358605	0.250217	83
FAD3B	CP027622.1	1036378	TGTCC	CGTCT	0.0551124	0.631764	0.0455879	0.618536	0.0551124	0.0855807	0.00097687	78		0.0793073	0.490066	0.063936	0.483717	0.0793073	0.121586	0.00097687	78		0.0421521	0.714044	0.0329603	0.71299	0.0421521	0.125958	0.00097687	78		-0.13936	0.223653	-0.111041	0.215544	-0.13936	0.279654	0.00097687	78		-0.0193944	0.866161	-0.0142708	0.873362	-0.0193944	0.375037	0.00097687	78
FAD3B	CP027622.1	1036473	AGC	AC	-0.0743615	0.501422	-0.0475007	0.538689	-0.0743615	0.0828038	0.269316	84		-0.114472	0.299808	-0.0831859	0.279903	-0.114472	0.12489	0.269316	84		0.0761176	0.491342	0.0539244	0.475477	0.0761176	0.129294	0.269316	84		-0.174537	0.112308	-0.121124	0.109199	-0.174537	0.275394	0.269316	84		0.0227601	0.837181	0.0190329	0.800986	0.0227601	0.355902	0.269316	84
FAD3B	CP027622.1	1036488	G	A	-0.0612698	0.579816	-0.0336487	0.660935	-0.0612698	0.0828038	0.270426	84		-0.103296	0.349767	-0.0729099	0.340173	-0.103296	0.12489	0.270426	84		0.069543	0.529622	0.0516695	0.491055	0.069543	0.129294	0.270426	84		-0.160777	0.144017	-0.108933	0.146821	-0.160777	0.275394	0.270426	84		0.0185	0.867347	0.0191418	0.798476	0.0185	0.355902	0.270426	84
FAD3B	CP027622.1	1036667	C	T	0.0978575	0.37585	0.0722002	0.385629	0.0978575	0.0828038	0.0749139	84		-0.100045	0.36522	-0.0846062	0.307574	-0.100045	0.12489	0.0749139	84		0.0308056	0.780879	0.0208026	0.798246	0.0308056	0.129294	0.0749139	84		0.118779	0.281868	0.0874343	0.282981	0.118779	0.275394	0.0749139	84		-0.154043	0.161801	-0.108426	0.182401	-0.154043	0.355902	0.0749139	84
FAD3B	CP027622.1	1036702	G	A	0.0399759	0.71807	0.034718	0.688838	0.0399759	0.0828038	0.00100244	84		0.167085	0.128734	0.129263	0.134571	0.167085	0.12489	0.00100244	84		0.0885709	0.423028	0.0630916	0.456761	0.0885709	0.129294	0.00100244	84		0.0145799	0.895276	0.00710817	0.933226	0.0145799	0.275394	0.00100244	84		-0.0977703	0.376278	-0.0768132	0.364521	-0.0977703	0.355902	0.00100244	84
FAD3B	CP027622.1	1036894	T	A	0.0812002	0.462781	0.0584753	0.470166	0.0812002	0.0828038	0.0166061	84		0.0241616	0.827306	0.0196185	0.807868	0.0241616	0.12489	0.0166061	84		-0.038701	0.726702	-0.0301027	0.70382	-0.038701	0.129294	0.0166061	84		0.0326141	0.768366	0.0214717	0.786402	0.0326141	0.275394	0.0166061	84		-0.154098	0.16165	-0.108148	0.171652	-0.154098	0.355902	0.0166061	84
FAD3B	CP027622.1	1036993	A	G	0.205771	0.0604069	0.141689	0.0642328	0.205771	0.0828038	0.0124495	84		0.0227301	0.837393	0.0156695	0.837267	0.0227301	0.12489	0.0124495	84		-0.177885	0.105479	-0.125959	0.0925688	-0.177885	0.129294	0.0124495	84		0.139206	0.206631	0.0892495	0.233653	0.139206	0.275394	0.0124495	84		-0.163449	0.137385	-0.100969	0.177213	-0.163449	0.355902	0.0124495	84
FAD3B	CP027622.1	1037189	A	C	0.140745	0.201606	0.106046	0.201283	0.140745	0.0828038	0.0173841	84		0.0255627	0.81746	0.0206891	0.80242	0.0255627	0.12489	0.0173841	84		-0.0374538	0.735179	-0.0319401	0.693885	-0.0374538	0.129294	0.0173841	84		0.0518107	0.639747	0.0446797	0.582179	0.0518107	0.275394	0.0173841	84		-0.172768	0.116052	-0.116326	0.151397	-0.172768	0.355902	0.0173841	84
FAD3B	CP027622.1	1037413	C	A	0.165998	0.131276	0.130684	0.122756	0.165998	0.0828038	0.0201821	84		0.122609	0.266528	0.0937731	0.266385	0.122609	0.12489	0.0201821	84		-0.00558162	0.959811	-0.00555496	0.946513	-0.00558162	0.129294	0.0201821	84		0.100263	0.364171	0.0819022	0.322934	0.100263	0.275394	0.0201821	84		-0.157834	0.151599	-0.115813	0.161578	-0.157834	0.355902	0.0201821	84
FAD3B	CP027622.1	1037426	G	A	0.0266722	0.809683	0.0231453	0.789504	0.0266722	0.0828038	0.00151459	84		0.090562	0.412637	0.0720972	0.403955	0.090562	0.12489	0.00151459	84		-0.0812619	0.46244	-0.059749	0.480958	-0.0812619	0.129294	0.00151459	84		-0.0874663	0.428858	-0.0681548	0.42176	-0.0874663	0.275394	0.00151459	84		0.0314773	0.776225	0.0208732	0.805366	0.0314773	0.355902	0.00151459	84
FAD3B	CP027622.1	1037464	T	C	0.210611	0.0544817	0.157868	0.0571695	0.210611	0.0828038	0.0208393	84		-0.00478298	0.965558	0.0010522	0.989849	-0.00478298	0.12489	0.0208393	84		-0.152076	0.167292	-0.113702	0.16126	-0.152076	0.129294	0.0208393	84		0.185656	0.0908748	0.148504	0.067491	0.185656	0.275394	0.0208393	84		-0.174397	0.112601	-0.123214	0.128695	-0.174397	0.355902	0.0208393	84
FAD3B	CP027622.1	1037476	T	G	0.214431	0.0501492	0.164547	0.0533791	0.214431	0.0828038	0.0215827	84		0.0925391	0.402466	0.0721857	0.395012	0.0925391	0.12489	0.0215827	84		-0.0342417	0.757155	-0.029648	0.72187	-0.0342417	0.129294	0.0215827	84		0.106037	0.337059	0.0814009	0.328737	0.106037	0.275394	0.0215827	84		-0.196964	0.0725274	-0.144314	0.0829036	-0.196964	0.355902	0.0215827	84
FAD3B	CP027622.1	1037519	G	T	0.111058	0.314548	0.0870974	0.298065	0.111058	0.0828038	0.0664777	84		0.116857	0.289785	0.0899405	0.280832	0.116857	0.12489	0.0664777	84		-0.0218177	0.843835	-0.0247638	0.76223	-0.0218177	0.129294	0.0664777	84		0.122814	0.265725	0.0895681	0.274144	0.122814	0.275394	0.0664777	84		-0.156551	0.154997	-0.10922	0.181717	-0.156551	0.355902	0.0664777	84
FAD3B	CP027622.1	1037536	CGTCTCTGG	CGTCTCTGGTCTCTGG	0.0460648	0.677347	0.040269	0.634392	0.0460648	0.0828038	0.0653531	84		0.0940966	0.394559	0.0748672	0.374892	0.0940966	0.12489	0.0653531	84		0.052411	0.635868	0.0318484	0.700515	0.052411	0.129294	0.0653531	84		0.159101	0.148301	0.11748	0.156244	0.159101	0.275394	0.0653531	84		-0.234651	0.0316753	-0.170204	0.0396679	-0.234651	0.355902	0.0653531	84
FAD3B	CP027622.1	1037557	T	C	0.142833	0.19493	0.11065	0.175146	0.142833	0.0828038	0.0679182	84		0.123252	0.264012	0.0907751	0.264277	0.123252	0.12489	0.0679182	84		-0.0499181	0.652038	-0.0392231	0.623098	-0.0499181	0.129294	0.0679182	84		0.136638	0.215211	0.0974745	0.222262	0.136638	0.275394	0.0679182	84		-0.158715	0.149299	-0.104178	0.191414	-0.158715	0.355902	0.0679182	84
FAD3B	CP027622.1	1037563	C	T	0.0915991	0.407283	0.074338	0.370356	0.0915991	0.0828038	0.0677867	84		0.156622	0.154807	0.12168	0.141127	0.156622	0.12489	0.0677867	84		0.0059977	0.956818	-0.000686883	0.993247	0.0059977	0.129294	0.0677867	84		0.145413	0.186904	0.103794	0.20119	0.145413	0.275394	0.0677867	84		-0.187138	0.088279	-0.138973	0.0865431	-0.187138	0.355902	0.0677867	84
FAD3B	CP027622.1	1037610	GCG	CCA	0.0851533	0.441212	0.0652858	0.438046	0.0851533	0.0828038	0.0421881	84		0.129847	0.239104	0.100055	0.232945	0.129847	0.12489	0.0421881	84		0.0243888	0.825707	0.0104864	0.898639	0.0243888	0.129294	0.0421881	84		0.149696	0.174116	0.107473	0.192021	0.149696	0.275394	0.0421881	84		-0.211295	0.0536842	-0.153909	0.061333	-0.211295	0.355902	0.0421881	84
FAD3B	CP027622.1	1037615	G	A	0.190844	0.0820469	0.147902	0.0909979	0.190844	0.0828038	0.000542981	84		0.0447624	0.685985	0.0353302	0.685326	0.0447624	0.12489	0.000542981	84		-0.128573	0.243786	-0.10159	0.235121	-0.128573	0.129294	0.000542981	84		0.0222241	0.840964	0.0177577	0.835702	0.0222241	0.275394	0.000542981	84		-0.0320586	0.772203	-0.0270375	0.751817	-0.0320586	0.355902	0.000542981	84
FAD3B	CP027622.1	1037689	G	A	-0.00525129	0.962655	-0.00215078	0.980297	-0.00525129	0.0830078	0.00271046	82		0.00892673	0.936559	0.0068541	0.937072	0.00892673	0.124844	0.00271046	82		-0.160924	0.148657	-0.125415	0.140938	-0.160924	0.129632	0.00271046	82		-0.0860767	0.441941	-0.0680125	0.425015	-0.0860767	0.278783	0.00271046	82		0.159942	0.151184	0.12532	0.140957	0.159942	0.366549	0.00271046	82
FAD3B	CP027622.1	1037695	T	C	-0.0187287	0.867365	-0.0166228	0.849081	-0.0187287	0.0830078	0.00290167	82		0.0628693	0.574715	0.048356	0.578682	0.0628693	0.124844	0.00290167	82		0.0294665	0.792712	0.0187684	0.826132	0.0294665	0.129632	0.00290167	82		-0.0144835	0.897241	-0.0132352	0.877	-0.0144835	0.278783	0.00290167	82		-0.029648	0.791463	-0.0200329	0.814495	-0.029648	0.366549	0.00290167	82
FAD3B	CP027622.1	1037716	G	A	-0.0957229	0.392293	-0.0796221	0.372263	-0.0957229	0.0830078	0.00154696	82		0.0384405	0.731691	0.0313135	0.72483	0.0384405	0.124844	0.00154696	82		0.0608731	0.586943	0.0474742	0.586488	0.0608731	0.129632	0.00154696	82		0.0787614	0.481832	0.0603868	0.489385	0.0787614	0.278783	0.00154696	82		-0.100724	0.367918	-0.0775813	0.373726	-0.100724	0.366549	0.00154696	82
FAD3B	CP027622.1	1037810	GTG	GTA	-0.101337	0.364992	-0.0820961	0.356123	-0.101337	0.0830078	0.00143529	82		0.074067	0.508408	0.0526992	0.552359	0.074067	0.124844	0.00143529	82		-0.0416832	0.710024	-0.0347216	0.689868	-0.0416832	0.129632	0.00143529	82		0.192217	0.0836208	0.147219	0.0909416	0.192217	0.278783	0.00143529	82		-0.125886	0.259771	-0.0949301	0.274942	-0.125886	0.366549	0.00143529	82
FAD3B	CP027622.1	1037813	C	T	0.120062	0.279635	0.10215	0.255244	0.120062	0.0831873	0.000519102	83		-0.0567415	0.610394	-0.0447135	0.617342	-0.0567415	0.124844	0.000519102	83		0.0265245	0.81186	0.0251871	0.774327	0.0265245	0.128767	0.000519102	83		0.121005	0.275847	0.0926038	0.292141	0.121005	0.276871	0.000519102	83		-0.156684	0.157196	-0.123088	0.160806	-0.156684	0.358606	0.000519102	83
FAD3B	CP027622.1	1037830	C	T	-0.00990471	0.929185	-0.00633715	0.944237	-0.00990471	0.0831873	0	83		-0.0328301	0.768269	-0.027136	0.763806	-0.0328301	0.124844	0	83		0.0362763	0.744736	0.0296749	0.737795	0.0362763	0.128767	0	83		0.164551	0.137135	0.133636	0.131923	0.164551	0.276871	0	83		-0.160525	0.147144	-0.127859	0.148838	-0.160525	0.358606	0	83
FAD3B	CP027622.1	1037835	TACACACAT	TACACAT	-0.00657454	0.952961	-0.00349361	0.969055	-0.00657454	0.0831873	0.000622603	83		0.0151487	0.89188	0.0110169	0.90232	0.0151487	0.124844	0.000622603	83		-0.0690773	0.534914	-0.0585079	0.506671	-0.0690773	0.128767	0.000622603	83		0.0796873	0.47392	0.063099	0.474213	0.0796873	0.276871	0.000622603	83		-0.0402946	0.71759	-0.0306468	0.727753	-0.0402946	0.358606	0.000622603	83
FAD3B	CP027622.1	1037844	T	G	-0.0871889	0.430329	-0.069756	0.430724	-0.0871889	0.0828038	0.000989357	84		-0.0196553	0.859146	-0.0169827	0.847325	-0.0196553	0.12489	0.000989357	84		-0.0231938	0.834122	-0.0200574	0.816762	-0.0231938	0.129294	0.000989357	84		0.102097	0.355416	0.0768608	0.374901	0.102097	0.275394	0.000989357	84		-0.0297834	0.787977	-0.0219952	0.799259	-0.0297834	0.355902	0.000989357	84
FAD3B	CP027622.1	1037853	T	A	-0.0685283	0.535659	-0.0577118	0.514464	-0.0685283	0.0828038	0.0011636	84		0.0299604	0.786747	0.0199797	0.820806	0.0299604	0.12489	0.0011636	84		0.0362353	0.743492	0.0264171	0.760228	0.0362353	0.129294	0.0011636	84		0.112317	0.309059	0.0876311	0.311696	0.112317	0.275394	0.0011636	84		-0.0932292	0.398951	-0.0703846	0.415772	-0.0932292	0.355902	0.0011636	84
FAD3B	CP027622.1	1037888	G	A	0.0145416	0.895549	0.0151581	0.860804	0.0145416	0.0828038	0.00474306	84		0.106666	0.334182	0.0871699	0.31151	0.106666	0.12489	0.00474306	84		-0.126733	0.250653	-0.0997407	0.23801	-0.126733	0.129294	0.00474306	84		0.154728	0.159923	0.116654	0.167854	0.154728	0.275394	0.00474306	84		-0.00654086	0.952912	-0.0049212	0.953536	-0.00654086	0.355902	0.00474306	84
FAD3B	CP027622.1	1037927	TGGGGGCT	TTGGGACT	-0.0216875	0.846648	-0.0165926	0.854264	-0.0216875	0.0830078	0.00147135	82		0.00790851	0.943783	0.00626781	0.944508	0.00790851	0.124844	0.00147135	82		-0.0383172	0.73252	-0.0351488	0.69075	-0.0383172	0.129632	0.00147135	82		0.0186289	0.868066	0.0150775	0.864608	0.0186289	0.278783	0.00147135	82		0.0209212	0.852005	0.0195123	0.825084	0.0209212	0.366549	0.00147135	82
FAD3B	CP027622.1	1037937	G	C	-0.0215161	0.847846	-0.0171736	0.849295	-0.0215161	0.0830078	0.00142882	82		0.00634748	0.954866	0.00513084	0.954585	0.00634748	0.124844	0.00142882	82		-0.0389341	0.728379	-0.0368415	0.676832	-0.0389341	0.129632	0.00142882	82		0.0213088	0.849295	0.0167614	0.849732	0.0213088	0.278783	0.00142882	82		0.018516	0.868858	0.017849	0.839861	0.018516	0.366549	0.00142882	82
FAD3B	CP027622.1	1037951	TAAGTCATTTCTTGGCTCA	TAAGTCATTTCTTCGCTCA	-0.0695844	0.534472	-0.0499695	0.570829	-0.0695844	0.0830078	0.0216413	82		-0.216759	0.0504621	-0.171868	0.0504919	-0.216759	0.124844	0.0216413	82		0.156472	0.160371	0.120912	0.160821	0.156472	0.129632	0.0216413	82		0.154323	0.166263	0.120119	0.163943	0.154323	0.278783	0.0216413	82		-0.252237	0.0222461	-0.187992	0.02912	-0.252237	0.366549	0.0216413	82
FAD3B	CP027622.1	1038124	A	G	0.0286467	0.803386	0.0198701	0.801767	0.0286467	0.0850369	0.0748023	78		0.0588475	0.608805	0.0396219	0.61582	0.0588475	0.127883	0.0748023	78		0.0225774	0.844451	0.00602312	0.938079	0.0225774	0.126007	0.0748023	78		0.0293457	0.798688	0.01641	0.832506	0.0293457	0.281083	0.0748023	78		-0.0865158	0.451351	-0.0608392	0.432209	-0.0865158	0.375304	0.0748023	78
FAD3B	CP027622.1	1038207	GTACCAGCAGT	CTACCAGCAGT	-0.0361926	0.753075	-0.0232808	0.793567	-0.0361926	0.0850369	0.0680794	78		0.135707	0.236148	0.105845	0.233069	0.135707	0.127883	0.0680794	78		0.0149999	0.896294	0.00636698	0.941749	0.0149999	0.126007	0.0680794	78		0.0413149	0.719486	0.0286755	0.742276	0.0413149	0.281083	0.0680794	78		-0.121923	0.287608	-0.0881394	0.311301	-0.121923	0.375304	0.0680794	78
FAD3B	CP027622.1	1038273	GTTTATC	GTTTATT	-0.104863	0.354594	-0.0840069	0.339451	-0.104863	0.0846217	0.0051148	80		0.0734438	0.517349	0.0614492	0.483488	0.0734438	0.127859	0.0051148	80		-0.015323	0.892688	-0.00960056	0.911233	-0.015323	0.126021	0.0051148	80		-0.00331015	0.976752	-0.00131021	0.98787	-0.00331015	0.278673	0.0051148	80		0.0121835	0.914582	0.00915541	0.915258	0.0121835	0.369177	0.0051148	80
FAD3B	CP027622.1	1038320	T	C	-0.123181	0.276341	-0.102282	0.271533	-0.123181	0.0846217	0	80		0.133425	0.238044	0.110616	0.233074	0.133425	0.127859	0	80		0.0239415	0.833044	0.0185839	0.838327	0.0239415	0.126021	0	80		-0.139733	0.216379	-0.114692	0.208296	-0.139733	0.278673	0	80		0.0968125	0.39294	0.0765853	0.400019	0.0968125	0.369177	0	80
FAD3B	CP027622.1	1038358	C	A	-0.162386	0.155477	-0.13752	0.14553	-0.162386	0.0850369	0	78		0.119251	0.298383	0.100843	0.284702	0.119251	0.127883	0	78		0.0649153	0.572307	0.0519951	0.57415	0.0649153	0.126007	0	78		0.104872	0.360837	0.085864	0.353788	0.104872	0.281083	0	78		-0.0682779	0.552531	-0.0519428	0.574174	-0.0682779	0.375304	0	78
FAD3B	CP027622.1	1038433	G	A	-0.0563013	0.624417	-0.0466577	0.61583	-0.0563013	0.0850369	0.000807871	78		0.18201	0.110742	0.152183	0.100912	0.18201	0.127883	0.000807871	78		-0.0652051	0.57059	-0.0514315	0.572217	-0.0652051	0.126007	0.000807871	78		-0.0768289	0.503771	-0.0645063	0.479063	-0.0768289	0.281083	0.000807871	78		0.0741453	0.51883	0.0578836	0.524621	0.0741453	0.375304	0.000807871	78
FAD3A	CP027631.1	16089086	T	A	-0.162227	0.14039	-0.11582	0.128571	-0.162227	0.0828038	0.134904	84		-0.0893224	0.419088	-0.0696961	0.358715	-0.0893224	0.12489	0.134904	84		0.125272	0.256204	0.0748853	0.315071	0.125272	0.129294	0.134904	84		0.0248205	0.822672	0.0233465	0.75428	0.0248205	0.275394	0.134904	84		-0.107075	0.332324	-0.0702161	0.345805	-0.107075	0.355902	0.134904	84
FAD3A	CP027631.1	16089144	C	T	-0.101749	0.37225	-0.0823839	0.372898	-0.101749	0.0846217	0.000812995	79		-0.0514219	0.652667	-0.0482272	0.601006	-0.0514219	0.127859	0.000812995	79		0.0493386	0.665883	0.0389336	0.667039	0.0493386	0.126728	0.000812995	79		-0.198507	0.0794746	-0.157778	0.0814891	-0.198507	0.279539	0.000812995	79		0.0787105	0.4905	0.063763	0.480669	0.0787105	0.372197	0.000812995	79
FAD3A	CP027631.1	16089208	ATTCTTCTTCTTCTTTTCTTTTCTG	ATTCTTCTTCTTCTTTTCTTTCCTG	-0.0501364	0.667118	-0.0422144	0.664147	-0.0501364	0.0858231	0	76		0.036931	0.751449	0.0310651	0.749096	0.036931	0.127794	0	76		0.144776	0.212105	0.119424	0.209916	0.144776	0.127715	0	76		-0.155312	0.180349	-0.1282	0.178613	-0.155312	0.373472	0	76		0.00789623	0.946026	0.006506	0.94548	0.00789623	0.375634	0	76
FAD3A	CP027631.1	16089208	ATTCTTCTTCTTCTTTTCTTTTCTG	ATTCTTCTTCTTTTCTTTCCTG	-0.0684017	0.549187	-0.054605	0.557566	-0.0684017	0.0846217	0	79		-0.0670389	0.557192	-0.0587247	0.527178	-0.0670389	0.127859	0	79		0.0348547	0.760404	0.0294572	0.746527	0.0348547	0.126728	0	79		-0.183992	0.104551	-0.148108	0.104399	-0.183992	0.279539	0	79		0.056863	0.618656	0.0455438	0.616939	0.056863	0.372197	0	79
FAD3A	CP027631.1	16089401	A	G	-0.0814008	0.478646	-0.068665	0.412151	-0.0814008	0.0850369	0.00631876	78		0.00197062	0.986338	-0.00489004	0.953318	0.00197062	0.127883	0.00631876	78		0.125492	0.273622	0.0906516	0.269003	0.125492	0.126007	0.00631876	78		-0.284592	0.0115592	-0.206535	0.0118553	-0.284592	0.281083	0.00631876	78		0.112632	0.326195	0.0854066	0.297237	0.112632	0.375304	0.00631876	78
FAD3A	CP027631.1	16089469	C	T	-0.0212273	0.853646	-0.0191064	0.835651	-0.0212273	0.0850369	0.0016306	78		-0.0316882	0.782999	-0.0232166	0.800517	-0.0316882	0.127883	0.0016306	78		-0.0471844	0.681643	-0.0373238	0.679008	-0.0471844	0.126007	0.0016306	78		-0.100518	0.381228	-0.0764614	0.396952	-0.100518	0.281083	0.0016306	78		0.0302445	0.792659	0.0256343	0.776042	0.0302445	0.375304	0.0016306	78
FAD3A	CP027631.1	16089585	T	G	-0.0163419	0.886334	-0.00889188	0.924318	-0.0163419	0.0852195	0	79		-0.0867094	0.447351	-0.0709285	0.447542	-0.0867094	0.126889	0	79		-0.111464	0.328085	-0.0931439	0.309459	-0.111464	0.126248	0	79		-0.00521106	0.963646	-0.00711002	0.938208	-0.00521106	0.278687	0	79		-0.0256944	0.822155	-0.0181374	0.842974	-0.0256944	0.369497	0	79
FAD3A	CP027631.1	16089634	T	C	-0.183194	0.10609	-0.152494	0.102193	-0.183194	0.0852195	0	79		-0.156175	0.169306	-0.134653	0.148054	-0.156175	0.126889	0	79		-0.0355525	0.755756	-0.0251888	0.782765	-0.0355525	0.126248	0	79		0.00725501	0.949403	0.00667309	0.941816	0.00725501	0.278687	0	79		0.0526628	0.644844	0.0414468	0.64976	0.0526628	0.369497	0	79
FAD3A	CP027631.1	16089655	C	G	-0.0531148	0.642005	-0.0423573	0.647797	-0.0531148	0.0852195	0	79		0.0207561	0.855925	0.01703	0.85394	0.0207561	0.126889	0	79		-0.0953313	0.403311	-0.0753854	0.406321	-0.0953313	0.126248	0	79		0.07814	0.493659	0.0647643	0.475942	0.07814	0.278687	0	79		-0.0116102	0.919112	-0.0099971	0.912234	-0.0116102	0.369497	0	79
FAD3A	CP027631.1	16089663	ATCTGAAGT	AT	-0.13078	0.250632	-0.110117	0.243857	-0.13078	0.0852195	0	79		-0.114265	0.316002	-0.0971282	0.302861	-0.114265	0.126889	0	79		-0.0307913	0.787637	-0.0248143	0.788522	-0.0307913	0.126248	0	79		0.0108624	0.924306	0.00827822	0.928752	0.0108624	0.278687	0	79		-0.0460079	0.687226	-0.0361521	0.695689	-0.0460079	0.369497	0	79
FAD3A	CP027631.1	16089679	ATC	ATGACTTCTC	-0.13078	0.250632	-0.110117	0.243857	-0.13078	0.0852195	0	79		-0.114265	0.316002	-0.0971282	0.302861	-0.114265	0.126889	0	79		-0.0307913	0.787637	-0.0248143	0.788522	-0.0307913	0.126248	0	79		0.0108624	0.924306	0.00827822	0.928752	0.0108624	0.278687	0	79		-0.0460079	0.687226	-0.0361521	0.695689	-0.0460079	0.369497	0	79
FAD3A	CP027631.1	16089689	TAAAAAAAATCTGC	TAAAAAAAAGCTTGCATAAATTTTAGC	-0.000358822	0.997496	0	1	-0.000358822	0.0852195	0	79		-0.00425848	0.970288	-0.00445014	0.962584	-0.00425848	0.126889	0	79		0.00581561	0.959432	0.00435821	0.962659	0.00581561	0.126248	0	79		0.0931438	0.414236	0.077058	0.40816	0.0931438	0.278687	0	79		-0.164706	0.14691	-0.134972	0.146716	-0.164706	0.369497	0	79
FAD3A	CP027631.1	16089704	AGTCTAAAAATC	ATCTAAAATC	-0.000358822	0.997496	0	1	-0.000358822	0.0852195	0	79		-0.00425848	0.970288	-0.00445014	0.962584	-0.00425848	0.126889	0	79		0.00581561	0.959432	0.00435821	0.962659	0.00581561	0.126248	0	79		0.0931438	0.414236	0.077058	0.40816	0.0931438	0.278687	0	79		-0.164706	0.14691	-0.134972	0.146716	-0.164706	0.369497	0	79
FAD3A	CP027631.1	16089720	CTTGTC	CGTC	-0.000358822	0.997496	0	1	-0.000358822	0.0852195	0	79		-0.00425848	0.970288	-0.00445014	0.962584	-0.00425848	0.126889	0	79		0.00581561	0.959432	0.00435821	0.962659	0.00581561	0.126248	0	79		0.0931438	0.414236	0.077058	0.40816	0.0931438	0.278687	0	79		-0.164706	0.14691	-0.134972	0.146716	-0.164706	0.369497	0	79
FAD3A	CP027631.1	16089726	TCTG	TTAGATCTAACGACTA	-0.000358822	0.997496	0	1	-0.000358822	0.0852195	0	79		-0.00425848	0.970288	-0.00445014	0.962584	-0.00425848	0.126889	0	79		0.00581561	0.959432	0.00435821	0.962659	0.00581561	0.126248	0	79		0.0931438	0.414236	0.077058	0.40816	0.0931438	0.278687	0	79		-0.164706	0.14691	-0.134972	0.146716	-0.164706	0.369497	0	79
FAD3A	CP027631.1	16089741	GGAA	GA	-0.105282	0.355786	-0.0877419	0.354604	-0.105282	0.0852195	0	79		-0.0602993	0.597576	-0.0522493	0.580593	-0.0602993	0.126889	0	79		0.0713342	0.532153	0.0594999	0.52142	0.0713342	0.126248	0	79		0.115747	0.309724	0.0952778	0.304938	0.115747	0.278687	0	79		-0.159716	0.159724	-0.130772	0.158404	-0.159716	0.369497	0	79
FAD3A	CP027631.1	16089759	GCTACG	ACTATA	-0.13078	0.250632	-0.110117	0.243857	-0.13078	0.0852195	0	79		-0.114265	0.316002	-0.0971282	0.302861	-0.114265	0.126889	0	79		-0.0307913	0.787637	-0.0248143	0.788522	-0.0307913	0.126248	0	79		0.0108624	0.924306	0.00827822	0.928752	0.0108624	0.278687	0	79		-0.0460079	0.687226	-0.0361521	0.695689	-0.0460079	0.369497	0	79
FAD3A	CP027631.1	16089783	C	T	-0.145986	0.199225	-0.119871	0.198903	-0.145986	0.0852195	0	79		-0.0549862	0.630301	-0.047658	0.608692	-0.0549862	0.126889	0	79		-0.093892	0.41048	-0.0785299	0.390014	-0.093892	0.126248	0	79		-0.0445067	0.696927	-0.0363313	0.691089	-0.0445067	0.278687	0	79		0.0950256	0.404827	0.0754925	0.408179	0.0950256	0.369497	0	79
FAD3A	CP027631.1	16089790	GTATG	ATATA	-0.129583	0.251951	-0.109135	0.24534	-0.129583	0.0847979	0	80		-0.114553	0.311633	-0.0973923	0.298642	-0.114553	0.126003	0	80		-0.0302008	0.79029	-0.0243451	0.791153	-0.0302008	0.126071	0	80		0.0106157	0.92554	0.00812022	0.929658	0.0106157	0.277131	0	80		-0.0476416	0.67474	-0.0374902	0.683106	-0.0476416	0.366807	0	80
FAD3A	CP027631.1	16089810	T	C	-0.13078	0.250632	-0.110117	0.243857	-0.13078	0.0852195	0	79		-0.114265	0.316002	-0.0971282	0.302861	-0.114265	0.126889	0	79		-0.0307913	0.787637	-0.0248143	0.788522	-0.0307913	0.126248	0	79		0.0108624	0.924306	0.00827822	0.928752	0.0108624	0.278687	0	79		-0.0460079	0.687226	-0.0361521	0.695689	-0.0460079	0.369497	0	79
FAD3A	CP027631.1	16089814	AGA	AC	-0.13078	0.250632	-0.110117	0.243857	-0.13078	0.0852195	0	79		-0.114265	0.316002	-0.0971282	0.302861	-0.114265	0.126889	0	79		-0.0307913	0.787637	-0.0248143	0.788522	-0.0307913	0.126248	0	79		0.0108624	0.924306	0.00827822	0.928752	0.0108624	0.278687	0	79		-0.0460079	0.687226	-0.0361521	0.695689	-0.0460079	0.369497	0	79
FAD3A	CP027631.1	16089830	G	A	-0.235325	0.0368255	-0.196739	0.0332919	-0.235325	0.0852195	0.000502144	79		0.0650333	0.569072	0.0540927	0.557479	0.0650333	0.126889	0.000502144	79		0.134435	0.23752	0.106589	0.238875	0.134435	0.126248	0.000502144	79		-0.0549537	0.630504	-0.0485471	0.591935	-0.0549537	0.278687	0.000502144	79		-0.0380306	0.739319	-0.0286933	0.750976	-0.0380306	0.369497	0.000502144	79
FAD3A	CP027631.1	16089843	T	C	0.062263	0.585675	0.0519219	0.575493	0.062263	0.0852195	0	79		-0.0505706	0.658055	-0.040872	0.658616	-0.0505706	0.126889	0	79		-0.0681901	0.550426	-0.052703	0.561554	-0.0681901	0.126248	0	79		-0.00638523	0.955462	-0.00534139	0.953118	-0.00638523	0.278687	0	79		-0.102426	0.369057	-0.0853086	0.346933	-0.102426	0.369497	0	79
FAD3A	CP027631.1	16089860	T	A	-0.152853	0.178674	-0.129219	0.170105	-0.152853	0.0852195	0	79		-0.128369	0.259551	-0.108949	0.246317	-0.128369	0.126889	0	79		0.0584949	0.608605	0.0463907	0.614941	0.0584949	0.126248	0	79		0.065334	0.567283	0.0520001	0.573146	0.065334	0.278687	0	79		-0.0996487	0.38225	-0.0787868	0.392494	-0.0996487	0.369497	0	79
FAD3A	CP027631.1	16089864	GTA	GTACAAATA	-0.13078	0.250632	-0.110117	0.243857	-0.13078	0.0852195	0	79		-0.114265	0.316002	-0.0971282	0.302861	-0.114265	0.126889	0	79		-0.0307913	0.787637	-0.0248143	0.788522	-0.0307913	0.126248	0	79		0.0108624	0.924306	0.00827822	0.928752	0.0108624	0.278687	0	79		-0.0460079	0.687226	-0.0361521	0.695689	-0.0460079	0.369497	0	79
FAD3A	CP027631.1	16089873	C	T	0.0201346	0.860195	0.0191291	0.83655	0.0201346	0.0852195	0	79		-0.02954	0.796076	-0.0245232	0.790936	-0.02954	0.126889	0	79		-0.0959845	0.400081	-0.0767196	0.398065	-0.0959845	0.126248	0	79		-0.0386696	0.735098	-0.0293776	0.746429	-0.0386696	0.278687	0	79		0.00832307	0.941966	0.00599826	0.947272	0.00832307	0.369497	0	79
FAD3A	CP027631.1	16089895	TTCAATAC	CTCGATAT	-0.13078	0.250632	-0.110117	0.243857	-0.13078	0.0852195	0	79		-0.114265	0.316002	-0.0971282	0.302861	-0.114265	0.126889	0	79		-0.0307913	0.787637	-0.0248143	0.788522	-0.0307913	0.126248	0	79		0.0108624	0.924306	0.00827822	0.928752	0.0108624	0.278687	0	79		-0.0460079	0.687226	-0.0361521	0.695689	-0.0460079	0.369497	0	79
FAD3A	CP027631.1	16089916	T	C	-0.0820562	0.47219	-0.0678049	0.460365	-0.0820562	0.0852195	0.00107942	79		-0.090008	0.430193	-0.0712299	0.436965	-0.090008	0.126889	0.00107942	79		0.0476043	0.676965	0.0401997	0.65486	0.0476043	0.126248	0.00107942	79		-0.0389714	0.733108	-0.0301745	0.737412	-0.0389714	0.278687	0.00107942	79		-0.0466493	0.683096	-0.0366168	0.683603	-0.0466493	0.369497	0.00107942	79
FAD3A	CP027631.1	16089924	GAAAAAAAATTCAAAAAAATAAAAATTTTCAAT	GGGAAAAATTCCCAG	-0.13078	0.250632	-0.110117	0.243857	-0.13078	0.0852195	0	79		-0.114265	0.316002	-0.0971282	0.302861	-0.114265	0.126889	0	79		-0.0307913	0.787637	-0.0248143	0.788522	-0.0307913	0.126248	0	79		0.0108624	0.924306	0.00827822	0.928752	0.0108624	0.278687	0	79		-0.0460079	0.687226	-0.0361521	0.695689	-0.0460079	0.369497	0	79
FAD3A	CP027631.1	16089966	C	G	-0.0204332	0.858144	-0.0165343	0.860224	-0.0204332	0.0852195	0	79		-0.073691	0.518656	-0.063342	0.498945	-0.073691	0.126889	0	79		-0.0275352	0.809646	-0.0212443	0.817249	-0.0275352	0.126248	0	79		-0.0655416	0.56605	-0.05443	0.554114	-0.0655416	0.278687	0	79		0.00832099	0.94198	0.00679153	0.941056	0.00832099	0.369497	0	79
FAD3A	CP027631.1	16089972	TAGGG	GAGGC	-0.104052	0.361469	-0.0874131	0.353394	-0.104052	0.0852195	0	79		-0.0673708	0.555237	-0.0568431	0.545262	-0.0673708	0.126889	0	79		-0.0562451	0.62248	-0.0463907	0.614941	-0.0562451	0.126248	0	79		-0.024749	0.828597	-0.0204286	0.824823	-0.024749	0.278687	0	79		0.00354755	0.975247	0.00463452	0.959883	0.00354755	0.369497	0	79
FAD3A	CP027631.1	16089994	A	G	-0.135599	0.218753	-0.108368	0.207284	-0.135599	0.0828038	0.000940745	84		-0.0554994	0.616072	-0.0446039	0.60241	-0.0554994	0.12489	0.000940745	84		-0.0820418	0.458141	-0.0651309	0.438281	-0.0820418	0.129294	0.000940745	84		-0.0569534	0.606844	-0.0413324	0.623037	-0.0569534	0.275394	0.000940745	84		0.110373	0.317559	0.0857079	0.307344	0.110373	0.355902	0.000940745	84
FAD3A	CP027631.1	16090006	G	A	-0.0754525	0.495147	-0.064337	0.450045	-0.0754525	0.0828038	0.000820263	84		-0.0305752	0.782477	-0.0236738	0.780285	-0.0305752	0.12489	0.000820263	84		0.00961107	0.930855	0.00456123	0.956327	0.00961107	0.129294	0.000820263	84		-0.0365237	0.741521	-0.0232031	0.78071	-0.0365237	0.275394	0.000820263	84		-0.00487098	0.964925	-0.00303819	0.970878	-0.00487098	0.355902	0.000820263	84
FAD3A	CP027631.1	16090014	A	G	-0.167842	0.126986	-0.137586	0.112536	-0.167842	0.0828038	0.000856549	84		-0.10145	0.358493	-0.0878818	0.309012	-0.10145	0.12489	0.000856549	84		0.0740432	0.50326	0.0538994	0.524929	0.0740432	0.129294	0.000856549	84		-0.0307969	0.78094	-0.0167251	0.843713	-0.0307969	0.275394	0.000856549	84		0.0440965	0.690417	0.0359018	0.671695	0.0440965	0.355902	0.000856549	84
FAD3A	CP027631.1	16090031	C	A	-0.278648	0.010269	-0.194413	0.0107407	-0.278648	0.0828038	0.014331	84		0.0534474	0.629196	0.0429352	0.571798	0.0534474	0.12489	0.014331	84		0.0539677	0.625857	0.0316822	0.670808	0.0539677	0.129294	0.014331	84		-0.0468967	0.671852	-0.0285347	0.702048	-0.0468967	0.275394	0.014331	84		0.0634683	0.566266	0.0460434	0.536442	0.0634683	0.355902	0.014331	84
FAD3A	CP027631.1	16090047	GTGATCGAAAATGA	ATGACCGGAGATGG	-0.207319	0.0685651	-0.173155	0.0707365	-0.207319	0.0825356	0	78		0.0188137	0.870133	0.0151198	0.874155	0.0188137	0.121573	0	78		0.215574	0.0580248	0.176265	0.0599665	0.215574	0.130555	0	78		-0.0561933	0.625083	-0.0474308	0.612968	-0.0561933	0.280164	0	78		-0.100275	0.382384	-0.0813851	0.384662	-0.100275	0.375238	0	78
FAD3A	CP027631.1	16090047	GTGATCGAAAATGA	GTGACCGGAGATGG	0.0287741	0.799986	0.0216303	0.815908	0.0287741	0.0814838	0	80		-0.071627	0.527792	-0.0608051	0.510839	-0.071627	0.121888	0	80		-0.221258	0.0485681	-0.180254	0.04716	-0.221258	0.130496	0	80		-0.091311	0.420507	-0.0712633	0.432829	-0.091311	0.280829	0	80		0.197873	0.0785068	0.161176	0.0756237	0.197873	0.369383	0	80
FAD3A	CP027631.1	16090047	GTGATCGAAAATGA	GTGATCGGAAATGA	0.174549	0.116786	0.132257	0.114276	0.174549	0.0838186	0.113724	82		0.00931138	0.933831	0.0047461	0.954684	0.00931138	0.124687	0.113724	82		-0.122753	0.271913	-0.0897115	0.273614	-0.122753	0.129242	0.113724	82		0.0246477	0.826026	0.0135942	0.868351	0.0246477	0.274682	0.113724	82		-0.0155306	0.889857	-0.0157144	0.847818	-0.0155306	0.366279	0.113724	82
FAD3A	CP027631.1	16090064	TA	TCTGGCGATCAAAGATGACTAAATTATGATAC	-0.0677153	0.540521	-0.0572734	0.525105	-0.0677153	0.0828038	0	84		-0.0438245	0.69223	-0.0408951	0.648808	-0.0438245	0.12489	0	84		-0.0829712	0.453048	-0.070396	0.424366	-0.0829712	0.129294	0	84		-0.109154	0.322967	-0.0874513	0.321321	-0.109154	0.275394	0	84		0.11603	0.293234	0.0964075	0.273538	0.11603	0.355902	0	84
FAD3A	CP027631.1	16090083	AC	GA	-0.0987996	0.37125	-0.0815788	0.363942	-0.0987996	0.0828038	0.000195033	84		-0.0847647	0.443306	-0.0740846	0.407964	-0.0847647	0.12489	0.000195033	84		-0.0276538	0.802818	-0.0237993	0.786481	-0.0276538	0.129294	0.000195033	84		-0.117962	0.285217	-0.0952662	0.278549	-0.117962	0.275394	0.000195033	84		0.0857212	0.43816	0.0707562	0.42024	0.0857212	0.355902	0.000195033	84
FAD3A	CP027631.1	16090089	GAC	AAT	-0.0987996	0.37125	-0.0815788	0.363942	-0.0987996	0.0828038	0.000194704	84		-0.0847647	0.443306	-0.0740846	0.407964	-0.0847647	0.12489	0.000194704	84		-0.0276538	0.802818	-0.0237993	0.786481	-0.0276538	0.129294	0.000194704	84		-0.117962	0.285217	-0.0952662	0.278549	-0.117962	0.275394	0.000194704	84		0.0857212	0.43816	0.0707562	0.42024	0.0857212	0.355902	0.000194704	84
FAD3A	CP027631.1	16090102	TTA	CTG	-0.148918	0.17639	-0.120682	0.177964	-0.148918	0.0828038	0.000321325	84		-0.111473	0.312729	-0.0979149	0.27268	-0.111473	0.12489	0.000321325	84		-0.0363932	0.742412	-0.0323379	0.712006	-0.0363932	0.129294	0.000321325	84		-0.0842807	0.445924	-0.0680702	0.437423	-0.0842807	0.275394	0.000321325	84		0.0923267	0.403551	0.075204	0.39022	0.0923267	0.355902	0.000321325	84
FAD3A	CP027631.1	16090111	ATAAGAT	CTAGAT	-0.0987996	0.37125	-0.0815788	0.363942	-0.0987996	0.0828038	0.000195363	84		-0.0863396	0.434851	-0.07527	0.400503	-0.0863396	0.12489	0.000195363	84		-0.0282238	0.798839	-0.0249603	0.776336	-0.0282238	0.129294	0.000195363	84		-0.116649	0.29065	-0.0941045	0.284453	-0.116649	0.275394	0.000195363	84		0.0856175	0.438716	0.0695963	0.427899	0.0856175	0.355902	0.000195363	84
FAD3A	CP027631.1	16090118	C	T	-0.205131	0.0612284	-0.16146	0.0610209	-0.205131	0.0828038	0.00115802	84		-0.0870215	0.431218	-0.0754074	0.379893	-0.0870215	0.12489	0.00115802	84		-0.0129518	0.906914	-0.0117037	0.889553	-0.0129518	0.129294	0.00115802	84		-0.00829254	0.940322	-0.00242321	0.977077	-0.00829254	0.275394	0.00115802	84		0.0402189	0.716429	0.0310485	0.712347	0.0402189	0.355902	0.00115802	84
FAD3A	CP027631.1	16090176	T	C	0.0448881	0.68515	0.032706	0.704337	0.0448881	0.0828038	0.00112419	84		-0.146559	0.183419	-0.115377	0.179101	-0.146559	0.12489	0.00112419	84		-0.00568677	0.959055	-0.00242146	0.977078	-0.00568677	0.129294	0.00112419	84		0.0451455	0.68344	0.0411946	0.625221	0.0451455	0.275394	0.00112419	84		-0.0239109	0.82907	-0.0189517	0.821937	-0.0239109	0.355902	0.00112419	84
FAD3A	CP027631.1	16090183	AGAAT	GGAAC	-0.0579732	0.600409	-0.0486158	0.58737	-0.0579732	0.0828038	0.000284121	84		-0.07431	0.501719	-0.0648971	0.467212	-0.07431	0.12489	0.000284121	84		-0.00341966	0.975371	-0.00278775	0.974612	-0.00341966	0.129294	0.000284121	84		-0.0729811	0.50942	-0.0580271	0.507985	-0.0729811	0.275394	0.000284121	84		0.0387128	0.726621	0.0317528	0.716768	0.0387128	0.355902	0.000284121	84
FAD3A	CP027631.1	16090194	CAAATTATAAC	CAAAATTATAAC	-0.0584071	0.59768	-0.0486158	0.58737	-0.0584071	0.0828038	0.000288677	84		-0.0736931	0.505287	-0.0637585	0.475062	-0.0736931	0.12489	0.000288677	84		-0.00185544	0.986636	-0.00278775	0.974612	-0.00185544	0.129294	0.000288677	84		-0.0738631	0.504302	-0.0580271	0.507985	-0.0738631	0.275394	0.000288677	84		0.0370322	0.738051	0.0317528	0.716768	0.0370322	0.355902	0.000288677	84
FAD3A	CP027631.1	16090251	T	C	0.0536586	0.627839	0.0389171	0.649673	0.0536586	0.0828038	0.00120049	84		0.00581172	0.958156	0.00598994	0.944063	0.00581172	0.12489	0.00120049	84		0.0430709	0.697264	0.0359817	0.667581	0.0430709	0.129294	0.00120049	84		-0.0545036	0.622426	-0.0395302	0.637279	-0.0545036	0.275394	0.00120049	84		-0.0635105	0.566008	-0.0496274	0.553298	-0.0635105	0.355902	0.00120049	84
FAD3A	CP027631.1	16090340	G	A	0.0821666	0.457456	0.0640008	0.459075	0.0821666	0.0828038	0.000729929	84		0.00404039	0.970903	0.00209543	0.980591	0.00404039	0.12489	0.000729929	84		-0.104195	0.345567	-0.0804493	0.341224	-0.104195	0.129294	0.000729929	84		-0.00186082	0.986597	-0.00246451	0.976756	-0.00186082	0.275394	0.000729929	84		-0.0490691	0.657582	-0.0401898	0.634181	-0.0490691	0.355902	0.000729929	84
FAD3A	CP027631.1	16090584	C	T	-0.0559426	0.619862	-0.0418862	0.589175	-0.0559426	0.0840522	0.0157698	81		-0.0140823	0.9007	-0.00696178	0.928327	-0.0140823	0.125192	0.0157698	81		-0.106695	0.343111	-0.0709971	0.350195	-0.106695	0.12796	0.0157698	81		0.0161513	0.886202	0.0133438	0.86074	0.0161513	0.278701	0.0157698	81		0.0579074	0.607603	0.0377944	0.618714	0.0579074	0.369209	0.0157698	81
FAD3A	CP027631.1	16090710	TGA	TA	-0.106967	0.341875	-0.0886874	0.33275	-0.106967	0.0840522	0	81		-0.136508	0.2243	-0.117924	0.196806	-0.136508	0.125192	0	81		-0.0361072	0.748954	-0.030809	0.731209	-0.0361072	0.12796	0	81		-0.0891367	0.428746	-0.0713123	0.426945	-0.0891367	0.278701	0	81		0.0138336	0.902445	0.0121857	0.891846	0.0138336	0.369209	0	81
FAD3A	CP027631.1	16090903	T	C	-0.0564179	0.610236	-0.04149	0.633278	-0.0564179	0.0828038	0.00113818	84		0.0842265	0.446217	0.0582487	0.501411	0.0842265	0.12489	0.00113818	84		-0.0079161	0.943027	-0.00255444	0.976034	-0.0079161	0.129294	0.00113818	84		-0.088849	0.421568	-0.0639072	0.45261	-0.088849	0.275394	0.00113818	84		0.0189087	0.864444	0.0144626	0.864833	0.0189087	0.355902	0.00113818	84
FAD3A	CP027631.1	16090937	A	G	-0.131526	0.233031	-0.101131	0.237985	-0.131526	0.0828038	0.00113311	84		0.00973929	0.929935	0.00439378	0.958963	0.00973929	0.12489	0.00113311	84		0.00400549	0.971154	0	1	0.00400549	0.129294	0.00113311	84		-0.0966306	0.381893	-0.0704686	0.40073	-0.0966306	0.275394	0.00113311	84		0.0421961	0.703122	0.0343966	0.681233	0.0421961	0.355902	0.00113311	84
FAD3A	CP027631.1	16091117	AATTG	AATTATTG	-0.207764	0.0579066	-0.162727	0.0653391	-0.207764	0.0828038	0.000799635	84		-0.00127209	0.990837	-0.00729572	0.93391	-0.00127209	0.12489	0.000799635	84		0.0318857	0.773399	0.0262001	0.761537	0.0318857	0.129294	0.000799635	84		-0.126113	0.252999	-0.0962954	0.265027	-0.126113	0.275394	0.000799635	84		0.10599	0.337275	0.0837677	0.331532	0.10599	0.355902	0.000799635	84
FAD3A	CP027631.1	16091125	ATTTTTTTCTTATAG	GTTTTTTTCTTATAG	-0.176307	0.108656	-0.131519	0.132855	-0.176307	0.0828038	0.000898217	84		-0.0858094	0.437687	-0.073378	0.400021	-0.0858094	0.12489	0.000898217	84		0.00368125	0.973488	-0.000443623	0.995863	0.00368125	0.129294	0.000898217	84		-0.12266	0.26633	-0.0901206	0.29256	-0.12266	0.275394	0.000898217	84		0.109951	0.319424	0.0859883	0.31453	0.109951	0.355902	0.000898217	84
FAD3A	CP027631.1	16091166	G	A	-0.190687	0.0823038	-0.141958	0.0908085	-0.190687	0.0828038	0.00117988	84		0.0150697	0.891778	0.0054765	0.947793	0.0150697	0.12489	0.00117988	84		0.0758598	0.492815	0.0561402	0.494024	0.0758598	0.129294	0.00117988	84		-0.133402	0.226377	-0.0962589	0.241246	-0.133402	0.275394	0.00117988	84		0.128141	0.245386	0.0989641	0.227585	0.128141	0.355902	0.00117988	84
FAD3A	CP027631.1	16091177	A	G	-0.107441	0.330666	-0.0860104	0.325661	-0.107441	0.0828038	0.000782825	84		0.0214642	0.846334	0.0163062	0.851646	0.0214642	0.12489	0.000782825	84		-0.0447241	0.686239	-0.034159	0.689736	-0.0447241	0.129294	0.000782825	84		-0.183684	0.0944192	-0.146501	0.0870815	-0.183684	0.275394	0.000782825	84		0.201639	0.0658705	0.156906	0.0664679	0.201639	0.355902	0.000782825	84
FAD3A	CP027631.1	16091185	TCCGG	TCACTCCCGG	-0.141826	0.198129	-0.114304	0.195315	-0.141826	0.0828038	0.0004031	84		0.0142386	0.897714	0.00972382	0.911959	0.0142386	0.12489	0.0004031	84		-0.0385365	0.727818	-0.0319039	0.711631	-0.0385365	0.129294	0.0004031	84		-0.152523	0.166032	-0.120084	0.16439	-0.152523	0.275394	0.0004031	84		0.16343	0.137431	0.125602	0.145247	0.16343	0.355902	0.0004031	84
FAD3A	CP027631.1	16091195	TCGC	TC	0.0757777	0.493285	0.0487735	0.53001	0.0757777	0.0828038	0.132826	84		0.0862601	0.435275	0.0506558	0.512743	0.0862601	0.12489	0.132826	84		-0.184809	0.0923841	-0.133186	0.079541	-0.184809	0.129294	0.132826	84		-0.0299354	0.78692	-0.0189137	0.803495	-0.0299354	0.275394	0.132826	84		0.212248	0.0525884	0.156971	0.0386269	0.212248	0.355902	0.132826	84
FAD3A	CP027631.1	16092028	TAAC	GAAC	-0.10285	0.351863	-0.0837967	0.348178	-0.10285	0.0828038	0.000533239	84		-0.0867359	0.432737	-0.0757223	0.394868	-0.0867359	0.12489	0.000533239	84		0.0286045	0.796184	0.0204217	0.815122	0.0286045	0.129294	0.000533239	84		-0.0568094	0.607755	-0.0424863	0.626874	-0.0568094	0.275394	0.000533239	84		-0.00252571	0.981808	0.00161084	0.985273	-0.00252571	0.355902	0.000533239	84
FAD3A	CP027631.1	16092063	G	C	-0.0447643	0.685972	-0.0379748	0.673491	-0.0447643	0.0828038	0	84		-0.0549182	0.619777	-0.0501894	0.576214	-0.0549182	0.12489	0	84		-0.0167077	0.880099	-0.0163853	0.852489	-0.0167077	0.129294	0	84		-0.102672	0.3527	-0.0813783	0.356072	-0.102672	0.275394	0	84		0.0707793	0.522312	0.0569956	0.517419	0.0707793	0.355902	0	84
FAD3A	CP027631.1	16092159	G	A	-0.0760102	0.491956	-0.0543724	0.475622	-0.0760102	0.0828038	0.0141528	84		0.0945175	0.392438	0.0600002	0.429513	0.0945175	0.12489	0.0141528	84		-0.195781	0.0742946	-0.135101	0.0699514	-0.195781	0.129294	0.0141528	84		-0.256647	0.018444	-0.184493	0.0133942	-0.256647	0.275394	0.0141528	84		0.345462	0.00128874	0.22363	0.00268068	0.345462	0.355902	0.0141528	84
FAD3A	CP027631.1	16092174	AC	GC	-0.149737	0.173997	-0.0985531	0.213081	-0.149737	0.0828038	0.0165867	84		-0.0107212	0.922892	-0.00685084	0.930777	-0.0107212	0.12489	0.0165867	84		-0.0193839	0.861071	-0.0152495	0.843829	-0.0193839	0.129294	0.0165867	84		-0.286237	0.00830108	-0.214868	0.00553916	-0.286237	0.275394	0.0165867	84		0.145881	0.185475	0.104825	0.175332	0.145881	0.355902	0.0165867	84
FAD3A	CP027631.1	16092211	G	A	0.048085	0.664031	0.0348643	0.647327	0.048085	0.0828038	0.0141705	84		0.091316	0.40874	0.0620502	0.413855	0.091316	0.12489	0.0141705	84		-0.166414	0.130297	-0.120393	0.106279	-0.166414	0.129294	0.0141705	84		-0.163141	0.138138	-0.11385	0.126919	-0.163141	0.275394	0.0141705	84		0.257235	0.0181684	0.164605	0.0271003	0.257235	0.355902	0.0141705	84
FAD3A	CP027631.1	16092218	TAAAAAGT	TAAAAAAAGT	-0.0369455	0.738643	-0.0317494	0.724624	-0.0369455	0.0828038	0	84		0.01922	0.862234	0.0123924	0.890236	0.01922	0.12489	0	84		0.0602052	0.586431	0.0467284	0.595915	0.0602052	0.129294	0	84		-0.146334	0.1841	-0.117816	0.181515	-0.146334	0.275394	0	84		0.00685919	0.950623	0.00545703	0.95058	0.00685919	0.355902	0	84
FAD3A	CP027631.1	16092241	TAAGAAAAGAAAACC	CAAGAAAAGAAAACC	0.284828	0.00863919	0.214573	0.00931311	0.284828	0.0828038	0.193337	84		0.040001	0.7179	0.0268683	0.74383	0.040001	0.12489	0.193337	84		0.0229851	0.835594	0.0185554	0.818135	0.0229851	0.129294	0.193337	84		0.175343	0.110634	0.130657	0.10565	0.175343	0.275394	0.193337	84		-0.347179	0.00121413	-0.260562	0.001231	-0.347179	0.355902	0.193337	84
FAD3A	CP027631.1	16092272	TC	TA	0.195566	0.0746195	0.143678	0.070816	0.195566	0.0828038	0.200745	84		0.0475929	0.667265	0.0336298	0.671276	0.0475929	0.12489	0.200745	84		0.0412673	0.709362	0.029859	0.701048	0.0412673	0.129294	0.200745	84		0.182724	0.0961855	0.135233	0.0822875	0.182724	0.275394	0.200745	84		-0.374783	0.000444046	-0.271266	0.00048198	-0.374783	0.355902	0.200745	84
FAD3A	CP027631.1	16092294	T	C	0.346942	0.00122419	0.260602	0.0015877	0.346942	0.0828038	0.124066	84		-0.0815589	0.4608	-0.0606258	0.460901	-0.0815589	0.12489	0.124066	84		-0.0562016	0.611608	-0.0448704	0.578178	-0.0562016	0.129294	0.124066	84		0.341039	0.00150051	0.259288	0.00132259	0.341039	0.275394	0.124066	84		-0.391763	0.000228498	-0.289888	0.000324005	-0.391763	0.355902	0.124066	84
FAD3A	CP027631.1	16092348	C	T	0.340322	0.00153766	0.259393	0.0018876	0.340322	0.0828038	0.0720086	84		0.00275036	0.980191	0.0028607	0.972563	0.00275036	0.12489	0.0720086	84		-0.123602	0.262645	-0.0921087	0.259172	-0.123602	0.129294	0.0720086	84		0.218573	0.0457748	0.164023	0.044647	0.218573	0.275394	0.0720086	84		-0.290332	0.0073834	-0.209252	0.0103037	-0.290332	0.355902	0.0720086	84
FAD3A	CP027631.1	16092372	TGT	TGC	0.0723179	0.513286	0.05339	0.485066	0.0723179	0.0828038	0.0233353	84		-0.0224161	0.839609	-0.0209608	0.783249	-0.0224161	0.12489	0.0233353	84		-0.123465	0.263179	-0.0841405	0.260606	-0.123465	0.129294	0.0233353	84		0.00529848	0.961848	0.00752315	0.919933	0.00529848	0.275394	0.0233353	84		0.0777327	0.482167	0.0499784	0.503654	0.0777327	0.355902	0.0233353	84
FAD3A	CP027631.1	16092390	G	A	-0.0166293	0.880657	-0.0123839	0.888088	-0.0166293	0.0828038	0.00102437	84		-0.00226204	0.983707	-0.0037926	0.965499	-0.00226204	0.12489	0.00102437	84		-0.0356224	0.747684	-0.0283231	0.742039	-0.0356224	0.129294	0.00102437	84		-0.121774	0.269826	-0.0980408	0.254869	-0.121774	0.275394	0.00102437	84		0.0787341	0.476525	0.0644835	0.453253	0.0787341	0.355902	0.00102437	84
FAD3A	CP027631.1	16092403	A	T	0.11789	0.285511	0.0987668	0.277396	0.11789	0.0828038	0	84		0.23384	0.0322867	0.195141	0.0312483	0.23384	0.12489	0	84		-0.0960777	0.384636	-0.0783172	0.378372	-0.0960777	0.129294	0	84		0.124772	0.258122	0.102102	0.251114	0.124772	0.275394	0	84		-0.0827228	0.454406	-0.068199	0.442653	-0.0827228	0.355902	0	84
FAD3A	CP027631.1	16092575	C	T	0.277588	0.010574	0.194736	0.0106212	0.277588	0.0828038	0.180698	84		-0.0616961	0.577177	-0.0414707	0.585034	-0.0616961	0.12489	0.180698	84		0.110928	0.315116	0.0757602	0.309517	0.110928	0.129294	0.180698	84		0.17103	0.119823	0.114732	0.124057	0.17103	0.275394	0.180698	84		-0.419639	7.08279e-05	-0.299613	5.76561e-05	-0.419639	0.355902	0.180698	84
FAD3A	CP027631.1	16092674	G	T	0.234778	0.0315806	0.173731	0.0226291	0.234778	0.0828038	0.185613	84		0.0226603	0.837885	0.00911637	0.904442	0.0226603	0.12489	0.185613	84		0.123813	0.261825	0.0731572	0.326369	0.123813	0.129294	0.185613	84		0.149733	0.174007	0.104051	0.163022	0.149733	0.275394	0.185613	84		-0.384171	0.000308902	-0.268203	0.000316966	-0.384171	0.355902	0.185613	84
FAD3A	CP027631.1	16092741	TAG	TAAAG	0.173392	0.114721	0.12948	0.0919417	0.173392	0.0828038	0.183464	84		0.00896658	0.935481	0.00415723	0.956694	0.00896658	0.12489	0.183464	84		0.181397	0.0986678	0.128547	0.0871535	0.181397	0.129294	0.183464	84		0.0929918	0.400158	0.0669392	0.373366	0.0929918	0.275394	0.183464	84		-0.358046	0.000825892	-0.264716	0.000422681	-0.358046	0.355902	0.183464	84
FAD3A	CP027631.1	16092856	ACCCCTTTTTTTTTGCTCTTTA	ACCCCTTTTTTTTGCTCTTTA	-0.0287757	0.799975	-0.0283356	0.716846	-0.0287757	0.0834331	0.0465212	80		0.0646411	0.568905	0.0441326	0.571078	0.0646411	0.12581	0.0465212	80		-0.0378535	0.73886	-0.0273452	0.72079	-0.0378535	0.124136	0.0465212	80		-0.10697	0.344952	-0.0792117	0.300738	-0.10697	0.278866	0.0465212	80		0.0679839	0.549046	0.0489201	0.5222	0.0679839	0.369453	0.0465212	80
FAD3A	CP027631.1	16092856	ACCCCTTTTTTTTTGCTCTTTA	ACCCTTTTTTCTGCTCTTTA	0.166295	0.14041	0.11432	0.143409	0.166295	0.0834331	0.044809	80		0.218184	0.0518626	0.155762	0.0455775	0.218184	0.12581	0.044809	80		-0.0380997	0.737223	-0.0273452	0.72079	-0.0380997	0.124136	0.044809	80		-0.0562137	0.62041	-0.0413555	0.589001	-0.0562137	0.278866	0.044809	80		0.04138	0.715526	0.0266837	0.727038	0.04138	0.369453	0.044809	80
FAD3A	CP027631.1	16092995	T	C	-0.0854978	0.442179	-0.0583932	0.446269	-0.0854978	0.0831873	0.0189976	83		0.016023	0.885681	0.0108482	0.887132	0.016023	0.125596	0.0189976	83		0.157527	0.154949	0.105963	0.157889	0.157527	0.127543	0.0189976	83		-0.0568581	0.60966	-0.0389786	0.603571	-0.0568581	0.277204	0.0189976	83		-0.0333627	0.764618	-0.0221174	0.767985	-0.0333627	0.358583	0.0189976	83
FAD3A	CP027631.1	16093029	T	C	0.396175	0.000209308	0.314804	0.000289727	0.396175	0.0831873	0.130182	83		0.0101684	0.927305	0.00427164	0.960654	0.0101684	0.125596	0.130182	83		-0.0143708	0.897401	-0.0108786	0.898147	-0.0143708	0.127543	0.130182	83		0.280226	0.010291	0.218924	0.0100264	0.280226	0.277204	0.130182	83		-0.416379	9.03179e-05	-0.328158	0.000111313	-0.416379	0.358583	0.130182	83
FAD3A	CP027631.1	16093031	TCTAGGAAACCTATGTGCA	TCTAGGAAAACTATGTGCA	0.331117	0.00223103	0.259892	0.00246679	0.331117	0.0831873	0.130795	83		0.0572774	0.607021	0.0401313	0.63912	0.0572774	0.125596	0.130795	83		0.0605884	0.586362	0.0428464	0.609992	0.0605884	0.127543	0.130795	83		0.288317	0.00821177	0.225732	0.00722642	0.288317	0.277204	0.130795	83		-0.453915	1.633e-05	-0.358176	1.97552e-05	-0.453915	0.358583	0.130795	83
FAD3A	CP027631.1	16093105	A	G	-0.122282	0.270771	-0.0975921	0.281405	-0.122282	0.0831873	0	83		-0.0710004	0.523578	-0.0643789	0.475968	-0.0710004	0.125596	0	83		-0.00137382	0.990165	0.00185468	0.983307	-0.00137382	0.127543	0	83		-0.120603	0.277456	-0.0946308	0.285913	-0.120603	0.277204	0	83		0.0706927	0.525383	0.0574441	0.5166	0.0706927	0.358583	0	83
FAD3A	CP027631.1	16093145	C	A	0.241633	0.0277562	0.179189	0.026824	0.241633	0.0831873	0.227649	83		0.0298342	0.788899	0.0155047	0.847609	0.0298342	0.125596	0.227649	83		-0.0344755	0.757005	-0.0229418	0.772065	-0.0344755	0.127543	0.227649	83		0.154005	0.164503	0.116376	0.14188	0.154005	0.277204	0.227649	83		-0.246022	0.0249646	-0.170135	0.0315556	-0.246022	0.358583	0.227649	83
FAD3A	CP027631.1	16093161	A	G	-0.0558137	0.616254	-0.0421596	0.632557	-0.0558137	0.0831873	0.00645861	83		-0.281932	0.00981781	-0.225991	0.0101418	-0.281932	0.125596	0.00645861	83		0.167687	0.129701	0.131244	0.128195	0.167687	0.127543	0.00645861	83		0.109838	0.322911	0.0887677	0.303719	0.109838	0.277204	0.00645861	83		-0.227661	0.0384619	-0.178222	0.0386849	-0.227661	0.358583	0.00645861	83
FAD3A	CP027631.1	16093168	C	A	-0.141587	0.201672	-0.116406	0.188113	-0.141587	0.0831873	0.003676	83		-0.0997527	0.369586	-0.0797074	0.365969	-0.0997527	0.125596	0.003676	83		0.000786229	0.994372	-0.00141952	0.986912	0.000786229	0.127543	0.003676	83		0.0906375	0.415128	0.0766879	0.375693	0.0906375	0.277204	0.003676	83		-0.141194	0.20294	-0.108733	0.208537	-0.141194	0.358583	0.003676	83
FAD3A	CP027631.1	16093184	A	G	0.206966	0.0604715	0.134052	0.0804197	0.206966	0.0831873	0.0516814	83		0.216498	0.0493149	0.151596	0.047351	0.216498	0.125596	0.0516814	83		-0.164634	0.136934	-0.113359	0.1309	-0.164634	0.127543	0.0516814	83		-0.0316702	0.776238	-0.0292383	0.696938	-0.0316702	0.277204	0.0516814	83		0.0670354	0.547082	0.0471908	0.529112	0.0670354	0.358583	0.0516814	83
FAD3A	CP027631.1	16093234	G	T	-0.22287	0.0415763	-0.140934	0.0644146	-0.22287	0.0828038	0.162737	84		-0.19435	0.0764787	-0.125571	0.098205	-0.19435	0.12489	0.162737	84		0.131393	0.233511	0.0858301	0.249539	0.131393	0.129294	0.162737	84		-0.0953984	0.388021	-0.0538988	0.469921	-0.0953984	0.275394	0.162737	84		0.0423257	0.702254	0.0374102	0.615464	0.0423257	0.355902	0.162737	84
FAD3A	CP027631.1	16093429	AACTCTCTTG	AACTCTCTTA	0.145028	0.188089	0.108815	0.183765	0.145028	0.0828038	0.178864	84		0.0582891	0.598421	0.0406987	0.617807	0.0582891	0.12489	0.178864	84		-0.192779	0.078935	-0.141983	0.0761374	-0.192779	0.129294	0.178864	84		-0.209851	0.0553789	-0.158239	0.0482354	-0.209851	0.275394	0.178864	84		0.143568	0.192619	0.102363	0.200656	0.143568	0.355902	0.178864	84
FAD3A	CP027631.1	16093463	TTAT	TT	0.115403	0.295869	0.0882052	0.289195	0.115403	0.0828038	0.17691	84		0.0395444	0.720988	0.0254881	0.758555	0.0395444	0.12489	0.17691	84		-0.19887	0.0697506	-0.147699	0.069542	-0.19887	0.129294	0.17691	84		-0.180081	0.101178	-0.140172	0.0852065	-0.180081	0.275394	0.17691	84		0.119827	0.277613	0.088681	0.275459	0.119827	0.355902	0.17691	84
FAD3A	CP027631.1	16093483	C	A	0.121916	0.269263	0.0898922	0.2734	0.121916	0.0828038	0.183911	84		0.0342946	0.756792	0.0227067	0.78127	0.0342946	0.12489	0.183911	84		-0.16105	0.14333	-0.117502	0.143198	-0.16105	0.129294	0.183911	84		-0.200002	0.0681428	-0.15014	0.0615719	-0.200002	0.275394	0.183911	84		0.112895	0.306559	0.0858947	0.284147	0.112895	0.355902	0.183911	84
FAD3A	CP027631.1	16093521	T	C	0.151006	0.170334	0.1095	0.183366	0.151006	0.0828038	0.187116	84		0.0200287	0.856498	0.00785799	0.923661	0.0200287	0.12489	0.187116	84		-0.228425	0.0366267	-0.171323	0.0332843	-0.228425	0.129294	0.187116	84		-0.210213	0.0549502	-0.159058	0.0482781	-0.210213	0.275394	0.187116	84		0.171733	0.118287	0.126375	0.116078	0.171733	0.355902	0.187116	84
FAD2B	CP027632.1	5480096	C	A	-0.16183	0.141377	-0.121417	0.111068	-0.16183	0.0828038	0.0752817	84		-0.184447	0.093035	-0.13408	0.0774105	-0.184447	0.12489	0.0752817	84		0.2263	0.038459	0.150613	0.0432951	0.2263	0.129294	0.0752817	84		-0.114309	0.300499	-0.078387	0.293232	-0.114309	0.275394	0.0752817	84		-0.0214969	0.846103	-0.0135233	0.8559	-0.0214969	0.355902	0.0752817	84
FAD2B	CP027632.1	5480213	G	A	0.152138	0.167117	0.113082	0.185594	0.152138	0.0828038	0.00078269	84		-0.181808	0.0978931	-0.139314	0.101692	-0.181808	0.12489	0.00078269	84		-0.127552	0.247582	-0.0998282	0.23207	-0.127552	0.129294	0.00078269	84		0.0603444	0.585564	0.0486002	0.56097	0.0603444	0.275394	0.00078269	84		-0.0289504	0.793774	-0.0231062	0.781911	-0.0289504	0.355902	0.00078269	84
FAD2B	CP027632.1	5480829	CTTGA	CTGA	0.0842638	0.448819	0.0651204	0.396065	0.0842638	0.0832869	0.0105727	83		0.00825027	0.940991	0.00240997	0.97484	0.00825027	0.125713	0.0105727	83		-0.0977611	0.379267	-0.0593098	0.429141	-0.0977611	0.130005	0.0105727	83		-0.0729672	0.51211	-0.0543499	0.469159	-0.0729672	0.272114	0.0105727	83		0.145984	0.187882	0.10292	0.169819	0.145984	0.358368	0.0105727	83
FAD2B	CP027632.1	5480894	C	T	0.0267516	0.809128	0.0186113	0.807041	0.0267516	0.0828038	0.0131349	84		0.0504643	0.648481	0.0458694	0.545759	0.0504643	0.12489	0.0131349	84		0.114527	0.299574	0.0653713	0.380422	0.114527	0.129294	0.0131349	84		-0.0780055	0.480627	-0.0455336	0.541504	-0.0780055	0.275394	0.0131349	84		-0.0541726	0.624545	-0.0440226	0.554419	-0.0541726	0.355902	0.0131349	84
FAD2B	CP027632.1	5481028	C	A	0.12076	0.273861	0.0981303	0.271943	0.12076	0.0828038	0.00105305	84		-0.061139	0.580627	-0.0510303	0.566387	-0.061139	0.12489	0.00105305	84		0.0544902	0.622512	0.0424556	0.626891	0.0544902	0.129294	0.00105305	84		-0.0548788	0.620029	-0.0446375	0.60953	-0.0548788	0.275394	0.00105305	84		-0.0782808	0.479074	-0.0596011	0.49462	-0.0782808	0.355902	0.00105305	84
FAD2B	CP027632.1	5481287	G	C	-0.146912	0.182354	-0.109631	0.150334	-0.146912	0.0828038	0.041646	84		-0.0972416	0.378877	-0.0605885	0.425004	-0.0972416	0.12489	0.041646	84		0.211538	0.0534031	0.138558	0.0630848	0.211538	0.129294	0.041646	84		-0.027008	0.807333	-0.0190258	0.798692	-0.027008	0.275394	0.041646	84		-0.0607448	0.583074	-0.042884	0.564815	-0.0607448	0.355902	0.041646	84
FAD2B	CP027632.1	5481347	T	G	0.156591	0.154891	0.11495	0.131519	0.156591	0.0828038	0.0389532	84		0.0750174	0.497645	0.0535296	0.480918	0.0750174	0.12489	0.0389532	84		-0.119728	0.278014	-0.079217	0.287961	-0.119728	0.129294	0.0389532	84		0.0528312	0.63316	0.0253678	0.733817	0.0528312	0.275394	0.0389532	84		-0.0473584	0.668809	-0.0319472	0.66801	-0.0473584	0.355902	0.0389532	84
FAD2B	CP027632.1	5481365	ATCAGCCATTGGCTGGC	ATCAGCCATCGGCTGGC	-0.165364	0.135177	-0.139523	0.129584	-0.165364	0.0832869	0	83		0.12753	0.250586	0.102758	0.26225	0.12753	0.125713	0	83		-0.216245	0.0495873	-0.178078	0.0477393	-0.216245	0.130005	0	83		-0.0735371	0.508811	-0.0585598	0.515452	-0.0735371	0.272114	0	83		0.240061	0.0288182	0.194308	0.0306705	0.240061	0.358368	0	83
FAD2B	CP027632.1	5481395	C	T	0.200273	0.0677624	0.141036	0.0644038	0.200273	0.0828038	0.0659949	84		0.023772	0.830048	0.0217773	0.774428	0.023772	0.12489	0.0659949	84		-0.122283	0.267813	-0.0821448	0.270773	-0.122283	0.129294	0.0659949	84		0.112496	0.308284	0.0686477	0.357719	0.112496	0.275394	0.0659949	84		-0.0698699	0.527684	-0.0486682	0.513754	-0.0698699	0.355902	0.0659949	84
FAD2B	CP027632.1	5481554	ATTCT	ATTCC	-0.208064	0.05909	-0.174845	0.0575017	-0.208064	0.0832869	0	83		-0.104643	0.346465	-0.0878275	0.337964	-0.104643	0.125713	0	83		0.0268652	0.809489	0.0232276	0.796238	0.0268652	0.130005	0	83		0.0388303	0.727444	0.0301411	0.737814	0.0388303	0.272114	0	83		0.102723	0.35543	0.0842576	0.34865	0.102723	0.358368	0	83
FAD2B	CP027632.1	5481700	ACACCCACCCAT	ACACGCACCCAT	0.164422	0.137446	0.124238	0.105563	0.164422	0.0832869	0.0445074	83		0.135853	0.220727	0.0943316	0.217198	0.135853	0.125713	0.0445074	83		-0.139837	0.207359	-0.0903325	0.228687	-0.139837	0.130005	0.0445074	83		-0.0561157	0.614344	-0.0363478	0.628458	-0.0561157	0.272114	0.0445074	83		0.114688	0.301876	0.0749375	0.317723	0.114688	0.358368	0.0445074	83
FAD2B	CP027632.1	5481892	C	T	-0.0431787	0.698319	-0.0327212	0.71081	-0.0431787	0.0832869	0.00111368	83		-0.108769	0.327671	-0.089614	0.307854	-0.108769	0.125713	0.00111368	83		0.0192409	0.862926	0.0133977	0.876555	0.0192409	0.130005	0.00111368	83		0.0532333	0.632677	0.0430096	0.618354	0.0532333	0.272114	0.00111368	83		0.0105472	0.924605	0.00415544	0.961552	0.0105472	0.358368	0.00111368	83
FAD2B	CP027632.1	5482022	C	T	0.0375153	0.736331	0.0278696	0.716488	0.0375153	0.0832869	0.025114	83		0.126016	0.256298	0.0870728	0.254554	0.126016	0.125713	0.025114	83		-0.0906925	0.414844	-0.0607942	0.417744	-0.0906925	0.130005	0.025114	83		0.0491544	0.659	0.0339737	0.650973	0.0491544	0.272114	0.025114	83		0.0583709	0.600162	0.0377527	0.614618	0.0583709	0.358368	0.025114	83
FAD2B	CP027632.1	5482112	G	A						0.0700952	0	30							0.139792	0	30							0.101258	0	30							0.101795	0	30							0.320241	0	30
FAD2B	CP027632.1	5482190	GCAAT	GCAAA	-0.177114	0.187502	-0.123582	0.186766	-0.177114	0.0842781	0.0948488	57		-0.128079	0.342381	-0.088878	0.34055	-0.128079	0.139069	0.0948488	57		0.232797	0.0813914	0.1848	0.0435879	0.232797	0.133205	0.0948488	57		-0.137795	0.306703	-0.0952982	0.298305	-0.137795	0.244277	0.0948488	57		0.0184639	0.891566	0.013245	0.884996	0.0184639	0.371152	0.0948488	57
