# Supplementary material for: Genetic diversity of SAD and FAD genes responsible for the fatty acid composition in flax cultivars and lines
Source: BMC Plant Biol. 2020 Oct 14;20(Suppl 1):301. doi: 10.1186/s12870-020-02499-w (PMC7557025; doi:10.1186/s12870-020-02499-w)
Supplement: Supplementary file 8 — Additional file 8. Fatty acid associated polymorphisms in SAD1, SAD2, FAD2A, FAD2B, FAD3A, and FAD3B genes revealed by both VarScan and freeBayes in 84 flax cultivars and lines. [file 12870_2020_2499_MOESM8_ESM.xlsx]

## Sheet: FAA polymorphisms
Additional file 8. Fatty acid associated polymorphisms in SAD1, SAD2, FAD2A, FAD2B, FAD3A, and FAD3B genes revealed by both VarScan and freeBayes in 84 flax cultivars and lines.
Polymorphisms with a correlation coefficient between the VAF and the content of at least one fatty acid less than -0.25 or more than 0.25 for both VarScan and freeBayes results are presented.
PAL - palmitic acid, STE - stearic acid, OLE - oleic acid, LIO - linoleic acid, LIN - linolenic acid.
VAF - variant allele frequency, tStD - trimmed (top 10% of the values were not taken into account) standard deviation, Pred. rtStD - relative tStD for a predictor (the content of a fatty acid).
Numbers of flax cultivars and lines are arranged horizontally and correspond to those in Additional file 1. Alt. cov - the number of reads corresponding to an alternative allele, Ref. cov - the number of reads corresponding to the reference allele, Alt. ratio = Alt. cov / (Alt. cov + Ref. cov).
						PAL									STE									OLE									LIO									LIN
	Chromosome	Site	Reference allele	Alternative allele	Context	Spearman rs	Spearman p-value	Kendall tau	Kendall p-value	Pearson rs	Pred. rtStD	VAF tStD	Included samples		Spearman rs	Spearman p-value	Kendall tau	Kendall p-value	Pearson rs	Pred. rtStD	VAF tStD	Included samples		Spearman rs	Spearman p-value	Kendall tau	Kendall p-value	Pearson rs	Pred. rtStD	VAF tStD	Included samples		Spearman rs	Spearman p-value	Kendall tau	Kendall p-value	Pearson rs	Pred. rtStD	VAF tStD	Included samples		Spearman rs	Spearman p-value	Kendall tau	Kendall p-value	Pearson rs	Pred. rtStD	VAF tStD	Included samples
SAD1	CP027620.1	2257330	A	G	CCGAaTGCA	-0.12983	0.239167	-0.102336	0.243469	-0.12983	0.0828038	0.012376	84		0.0564754	0.609871	0.0467617	0.592721	0.0564754	0.12489	0.012376	84		0.374652	0.000446266	0.29157	0.000677436	0.374652	0.129294	0.012376	84		0.032387	0.769934	0.0294958	0.731168	0.032387	0.275394	0.012376	84		-0.188624	0.0857378	-0.148151	0.0839414	-0.188624	0.355902	0.012376	84
SAD1	CP027620.1	2257353	T	C	ATTTtACAA	-0.101674	0.357427	-0.0795433	0.364629	-0.101674	0.0828038	0.0126679	84		0.0480138	0.664499	0.0393539	0.652595	0.0480138	0.12489	0.0126679	84		0.345916	0.00126864	0.272525	0.00149032	0.345916	0.129294	0.0126679	84		0.0747265	0.499318	0.0580839	0.498678	0.0747265	0.275394	0.0126679	84		-0.188665	0.0856677	-0.144979	0.0907862	-0.188665	0.355902	0.0126679	84
SAD1	CP027620.1	2258938	C	G	AGTTcGGTT	-0.0582165	0.598878	-0.0472364	0.588221	-0.0582165	0.0828038	0.018009	84		0.067569	0.541399	0.0545554	0.530281	0.067569	0.12489	0.018009	84		0.271436	0.0125052	0.209383	0.0141132	0.271436	0.129294	0.018009	84		0.0996123	0.367308	0.0756413	0.375585	0.0996123	0.275394	0.018009	84		-0.198927	0.0696697	-0.148872	0.0807262	-0.198927	0.355902	0.018009	84
SAD1	CP027620.1	2258980	T	C	TGGTtAAAT	-0.118208	0.284203	-0.0922145	0.290384	-0.118208	0.0828038	0.0163604	84		0.105449	0.339761	0.0891224	0.305108	0.105449	0.12489	0.0163604	84		0.337794	0.00167535	0.262295	0.00210108	0.337794	0.129294	0.0163604	84		0.0670824	0.544321	0.0530185	0.534433	0.0670824	0.275394	0.0163604	84		-0.174516	0.112353	-0.136241	0.109864	-0.174516	0.355902	0.0163604	84
SAD1	CP027620.1	2260202	T	G	TGAAtCTTG	-0.23785	0.0293584	-0.173475	0.0277288	-0.23785	0.0828038	0.0307179	84		-0.0524238	0.635786	-0.0420074	0.592703	-0.0524238	0.12489	0.0307179	84		0.353959	0.000956223	0.247761	0.00130742	0.353959	0.129294	0.0307179	84		0.0140426	0.899114	0.0075684	0.921834	0.0140426	0.275394	0.0307179	84		-0.170429	0.121151	-0.116066	0.131809	-0.170429	0.355902	0.0307179	84
SAD2	CP027621.1	17364707	A	AG	ACACaGGAG	-0.148773	0.179494	-0.118211	0.172611	-0.148773	0.0826291	0.0218389	83		0.0816924	0.46283	0.0588308	0.495755	0.0816924	0.12489	0.0218389	83		0.311216	0.00418593	0.238174	0.00493442	0.311216	0.130144	0.0218389	83		-0.0850327	0.444676	-0.0671103	0.428665	-0.0850327	0.277258	0.0218389	83		-0.12777	0.249687	-0.10194	0.228556	-0.12777	0.358605	0.0218389	83
SAD2	CP027621.1	17365164	T	C	GTACtGTCA	0.289011	0.0152443	0.22654	0.015031	0.289011	0.0837602	0.284845	70		0.30803	0.00948211	0.234839	0.0115629	0.30803	0.130296	0.284845	70		-0.212781	0.0769759	-0.153656	0.0922183	-0.212781	0.119596	0.284845	70		-0.349578	0.00301387	-0.266151	0.00359648	-0.349578	0.184563	0.284845	70		0.368928	0.00167366	0.269923	0.00309119	0.368928	0.33728	0.284845	70
SAD2	CP027621.1	17367383	G	T	GAGTgTTTT	-0.142953	0.194552	-0.0947527	0.221646	-0.142953	0.0828038	0.194115	84		0.0382683	0.729639	0.0261302	0.735173	0.0382683	0.12489	0.194115	84		0.189527	0.0842216	0.129431	0.0878343	0.189527	0.129294	0.194115	84		-0.276215	0.010981	-0.201941	0.00778132	-0.276215	0.275394	0.194115	84		0.0327254	0.767598	0.0232187	0.759259	0.0327254	0.355902	0.194115	84
FAD2A	CP027619.1	5296364	G	A	ACAAgTCCT	-0.279916	0.00991418	-0.184045	0.0157216	-0.279916	0.0828038	0.0595265	84		-0.338914	0.00161301	-0.233463	0.00210604	-0.338914	0.12489	0.0595265	84		0.13002	0.238474	0.0872577	0.241687	0.13002	0.129294	0.0595265	84		0.0430787	0.697211	0.0242078	0.74549	0.0430787	0.275394	0.0595265	84		-0.00310859	0.977611	0.000863189	0.990752	-0.00310859	0.355902	0.0595265	84
FAD2A	CP027619.1	5296658	C	T	ACAAcAAGC	0.235723	0.0308828	0.149503	0.0497938	0.235723	0.0828038	0.0739327	84		0.379468	0.000370997	0.255553	0.00076453	0.379468	0.12489	0.0739327	84		-0.0647218	0.558608	-0.0403229	0.588536	-0.0647218	0.129294	0.0739327	84		-0.0163698	0.882506	-0.0129703	0.861952	-0.0163698	0.275394	0.0739327	84		-0.0202667	0.854811	-0.0189929	0.798717	-0.0202667	0.355902	0.0739327	84
FAD2A	CP027619.1	5296705	C	A	TGTTcTTAA	0.349748	0.00572804	0.241776	0.00780788	0.349748	0.0860721	0.220374	61		0.15258	0.240426	0.100124	0.270621	0.15258	0.121746	0.220374	61		-0.205977	0.111254	-0.13445	0.131035	-0.205977	0.12677	0.220374	61		0.00691868	0.957796	-0.002226	0.980084	0.00691868	0.135367	0.220374	61		0.0179838	0.890586	0.00778241	0.930384	0.0179838	0.322096	0.220374	61
FAD3A	CP027631.1	16092241	T	C	TCAAtAAGA	0.289467	0.0075695	0.198798	0.0098616	0.289467	0.0828038	0.194105	84		0.0006254	0.995495	-0.00148996	0.984513	0.0006254	0.12489	0.194105	84		-0.0125805	0.909572	-0.0093394	0.90135	-0.0125805	0.129294	0.194105	84		0.169354	0.123549	0.110694	0.142053	0.169354	0.275394	0.194105	84		-0.319491	0.00305289	-0.219869	0.00349419	-0.319491	0.355902	0.194105	84
FAD3A	CP027631.1	16092273	C	A	AGATcATGT	0.273856	0.0117117	0.186822	0.0153006	0.273856	0.0828038	0.195633	84		0.0984573	0.372917	0.0670484	0.382391	0.0984573	0.12489	0.195633	84		0.0116365	0.916331	0.0154684	0.837336	0.0116365	0.129294	0.195633	84		0.116285	0.292169	0.0692199	0.358565	0.116285	0.275394	0.195633	84		-0.315548	0.00345787	-0.223368	0.00300695	-0.315548	0.355902	0.195633	84
FAD3A	CP027631.1	16092294	T	C	CATGtCCAA	0.362606	0.000699737	0.269661	0.000865145	0.362606	0.0828038	0.123825	84		-0.0796825	0.471213	-0.0614604	0.446091	-0.0796825	0.12489	0.123825	84		-0.104624	0.343571	-0.0733222	0.354369	-0.104624	0.129294	0.123825	84		0.321702	0.00284483	0.245118	0.00197433	0.321702	0.275394	0.123825	84		-0.332568	0.00199585	-0.234812	0.00299387	-0.332568	0.355902	0.123825	84
FAD3A	CP027631.1	16092348	C	T	GAGGcCAGA	0.33345	0.00193816	0.249781	0.00228311	0.33345	0.0828038	0.0723156	84		0.00587643	0.957691	0.0100925	0.901545	0.00587643	0.12489	0.0723156	84		-0.145078	0.187933	-0.106095	0.185161	-0.145078	0.129294	0.0723156	84		0.243542	0.0255895	0.185306	0.0207362	0.243542	0.275394	0.0723156	84		-0.288528	0.0077762	-0.207068	0.00964797	-0.288528	0.355902	0.0723156	84
FAD3A	CP027631.1	16092575	C	T	GTGGcGGGA	0.223823	0.0406895	0.152644	0.0457944	0.223823	0.0828038	0.181931	84		-0.0624544	0.572496	-0.0483815	0.525217	-0.0624544	0.12489	0.181931	84		0.090747	0.411678	0.0664548	0.373994	0.090747	0.129294	0.181931	84		0.171859	0.118013	0.123175	0.0996179	0.171859	0.275394	0.181931	84		-0.360475	0.000756328	-0.250866	0.000782985	-0.360475	0.355902	0.181931	84
FAD3A	CP027631.1	16092674	G	T	TTTTgAATA	0.217367	0.0470147	0.164756	0.0361611	0.217367	0.0828038	0.183758	84		-0.0372001	0.736907	-0.0439958	0.574466	-0.0372001	0.12489	0.183758	84		0.134122	0.223856	0.0882888	0.250986	0.134122	0.129294	0.183758	84		0.0721058	0.514525	0.0382962	0.618762	0.0721058	0.275394	0.183758	84		-0.321604	0.00285377	-0.22881	0.00290641	-0.321604	0.355902	0.183758	84
FAD3A	CP027631.1	16092741	T	TAA	TATGtAGGT	0.158485	0.149898	0.113028	0.138561	0.158485	0.0828038	0.183129	84		0.020334	0.854335	0.01178	0.876881	0.020334	0.12489	0.183129	84		0.203163	0.0638111	0.136141	0.0681476	0.203163	0.129294	0.183129	84		0.0841258	0.446763	0.0637902	0.393052	0.0841258	0.275394	0.183129	84		-0.374114	0.000455497	-0.275505	0.000220569	-0.374114	0.355902	0.183129	84
FAD3A	CP027631.1	16093029	T	C	ATGGtATCT	0.385716	0.000345277	0.309611	0.000392201	0.385716	0.0837228	0.103839	82		-0.0409303	0.715035	-0.0361638	0.677963	-0.0409303	0.124667	0.103839	82		-0.0812906	0.467827	-0.0644195	0.450936	-0.0812906	0.125893	0.103839	82		0.272975	0.0130918	0.211273	0.013461	0.272975	0.278021	0.103839	82		-0.362978	0.000803669	-0.283827	0.000884978	-0.362978	0.366525	0.103839	82
FAD3A	CP027631.1	16093040	C	A	GAAAcCTAT	0.353377	0.00112761	0.279082	0.00134873	0.353377	0.0837228	0.104715	82		-0.0358551	0.74912	-0.0325621	0.707642	-0.0358551	0.124667	0.104715	82		0.00499552	0.964472	-0.000419511	0.996071	0.00499552	0.125893	0.104715	82		0.327003	0.00271239	0.257697	0.0024985	0.327003	0.278021	0.104715	82		-0.425851	6.64351e-05	-0.337348	7.38008e-05	-0.425851	0.366525	0.104715	82
FAD3B	CP027622.1	1034358	G	A	AATAgAATG	-0.0443655	0.690442	-0.0351997	0.6888	-0.0443655	0.083255	0.000629428	83		0.27548	0.0117137	0.220138	0.0120186	0.27548	0.125178	0.000629428	83		0.0207787	0.85209	0.0140071	0.870603	0.0207787	0.130005	0.000629428	83		-0.260215	0.0175107	-0.199862	0.0201982	-0.260215	0.276675	0.000629428	83		0.147825	0.182313	0.111539	0.194343	0.147825	0.358478	0.000629428	83
FAD3B	CP027622.1	1034389	A	G	AATAaATCC	-0.211812	0.0545675	-0.156744	0.0439582	-0.211812	0.083255	0.371749	83		-0.0359744	0.746789	-0.0147288	0.849452	-0.0359744	0.125178	0.371749	83		0.25344	0.0207879	0.182056	0.0168021	0.25344	0.130005	0.371749	83		-0.306578	0.00481849	-0.20955	0.0059556	-0.306578	0.276675	0.371749	83		0.011999	0.914264	0.0141115	0.852889	0.011999	0.358478	0.371749	83
FAD3B	CP027622.1	1034526	C	A	CGGAcCGAA	-0.0866504	0.436029	-0.0553571	0.489142	-0.0866504	0.083255	0.27125	83		0.00607142	0.956557	0.00548376	0.945222	0.00607142	0.125178	0.27125	83		0.129905	0.241797	0.0915875	0.242211	0.129905	0.130005	0.27125	83		-0.25937	0.0178938	-0.188052	0.0164138	-0.25937	0.276675	0.27125	83		0.0629744	0.571676	0.0432416	0.580636	0.0629744	0.358478	0.27125	83
FAD3B	CP027622.1	1034873	G	A	CATTgATAC	-0.191967	0.0821065	-0.126998	0.108439	-0.191967	0.0831873	0.262019	83		-0.00595025	0.957423	-0.00157715	0.984046	-0.00595025	0.125596	0.262019	83		0.170414	0.123489	0.12822	0.0977045	0.170414	0.127543	0.262019	83		-0.316424	0.00356468	-0.229044	0.00310526	-0.316424	0.277204	0.262019	83		0.10155	0.360981	0.0759377	0.326286	0.10155	0.358583	0.262019	83
FAD3B	CP027622.1	1034904	G	C	GCAGgCAGC	-0.18577	0.0926757	-0.122038	0.111722	-0.18577	0.0831873	0.27986	83		0.026121	0.814671	0.0196043	0.797729	0.026121	0.125596	0.27986	83		0.149746	0.176632	0.111965	0.135964	0.149746	0.127543	0.27986	83		-0.296154	0.00655907	-0.206296	0.00603186	-0.296154	0.277204	0.27986	83		0.108177	0.33033	0.0717238	0.33912	0.108177	0.358583	0.27986	83
FAD3B	CP027622.1	1035028	A	G	ATCAaTGTA	-0.224576	0.0400002	-0.143889	0.0590167	-0.224576	0.0828038	0.239254	84		-0.028905	0.79409	-0.0161742	0.831331	-0.028905	0.12489	0.239254	84		0.20862	0.0568581	0.161867	0.0298887	0.20862	0.129294	0.239254	84		-0.275021	0.0113459	-0.201472	0.00691139	-0.275021	0.275394	0.239254	84		0.0993894	0.368386	0.0633096	0.39531	0.0993894	0.355902	0.239254	84
FAD3B	CP027622.1	1035480	A	G	CGGCaAAGC	-0.156934	0.153977	-0.10621	0.175752	-0.156934	0.0828038	0.275635	84		0.0662352	0.549428	0.0493327	0.527942	0.0662352	0.12489	0.275635	84		0.131561	0.232908	0.089131	0.245333	0.131561	0.129294	0.275635	84		-0.291199	0.00720103	-0.207822	0.00678921	-0.291199	0.275394	0.275635	84		0.093072	0.39975	0.0719626	0.347863	0.093072	0.355902	0.275635	84
FAD3B	CP027622.1	1035655	C	T	TGGCcATGG	0.320541	0.00295245	0.249436	0.00296323	0.320541	0.0828038	0.0900807	84		-0.0298311	0.787645	-0.0226362	0.786666	-0.0298311	0.12489	0.0900807	84		-0.00617821	0.95552	-0.0121578	0.882255	-0.00617821	0.129294	0.0900807	84		0.282803	0.00914633	0.203969	0.0130223	0.282803	0.275394	0.0900807	84		-0.368077	0.000571675	-0.280458	0.000627505	-0.368077	0.355902	0.0900807	84
FAD3B	CP027622.1	1035674	T	G	GACAtCTGG	-0.221902	0.042493	-0.141831	0.063257	-0.221902	0.0828038	0.278724	84		-0.0219584	0.842841	-0.0120832	0.873821	-0.0219584	0.12489	0.278724	84		0.16057	0.144543	0.108818	0.14512	0.16057	0.129294	0.278724	84		-0.258901	0.0174061	-0.182554	0.014581	-0.258901	0.275394	0.278724	84		0.0686577	0.534888	0.0498919	0.503782	0.0686577	0.355902	0.278724	84
FAD3B	CP027622.1	1036195	G	T	CGATgCGGC	-0.189477	0.0843049	-0.143184	0.0889795	-0.189477	0.0828038	0.000856063	84		0.100368	0.363666	0.0793791	0.343984	0.100368	0.12489	0.000856063	84		0.164354	0.135191	0.118605	0.149663	0.164354	0.129294	0.000856063	84		-0.25668	0.0184283	-0.196854	0.0168661	-0.25668	0.275394	0.000856063	84		0.124088	0.260761	0.101883	0.215491	0.124088	0.355902	0.000856063	84
FAD3B	CP027622.1	1037964	G	C	TCTTgGCTC	-0.0837841	0.454239	-0.0600358	0.482727	-0.0837841	0.0830078	0.0215428	82		-0.0665079	0.552735	-0.051528	0.545606	-0.0665079	0.124844	0.0215428	82		0.255525	0.0205057	0.19257	0.0213451	0.255525	0.129632	0.0215428	82		0.0528641	0.637151	0.0412476	0.622281	0.0528641	0.278783	0.0215428	82		-0.256613	0.0199561	-0.187037	0.0252691	-0.256613	0.366549	0.0215428	82
